# Supplementary material for: Daily rhythm in DNA methylation and the effect of total sleep deprivation
Source: J Sleep Res. 2024 Dec 15;34(4):e14438. doi: 10.1111/jsr.14438 (PMC12215246; doi:10.1111/jsr.14438)
Supplement: Supplementary file 2 — TABLE S1. Correlation between the relative proportions of 13 different white blood cell types and the methylation status of each Cytosine‐Guanine dinucleotide site at the final (T49) timepoint of sleep deprivation FDR, false discovery rate. [file JSR-34-e14438-s003.xlsx]

## Sheet: Sheet1
CpG	Gene	Total WBC Uncorrected	FDR_Corrected	Granulocytes_Uncorrected	FDR_Corrected	Monocytes_Uncorrected	FDR_Corrected	NK (left over)_Uncorrected	FDR_Corrected	B-cells_Uncorrected	FDR_Corrected	CD4 Total_Uncorrected	FDR_Corrected	CD4 Naive_Uncorrected	FDR_Corrected	CD4 Memory effector_Uncorrected	FDR_Corrected	CD8 Total_Uncorrected	FDR_Corrected	CD8 Naive_Uncorrected	FDR_Corrected	CD8 Memory effector_Uncorrected	FDR_Corrected	T-cells total_Uncorrected	FDR_Corrected	Lymphocytes_Uncorrected	FDR_Corrected
cg00004821	MYO5B	0.298089	0.805982	0.873447	0.893078	0.592615	0.989108	0.355028	0.805982	0.650034	0.924243	0.0319628	0.95549	0.311824	0.851132	0.0426456	0.935829	0.00447316	0.949381	0.311824	0.871384	0.0145521	0.97864	0.00623306	0.736557	0.00529949	0.840804
cg00007032	MTUS2	0.957685	0.986209	0.81099	0.968179	0.630685	0.907207	0.592615	0.641372	0.729285	0.961265	0.0426456	0.965335	0.417141	0.763047	0.00104518	0.80091	0.501536	0.871384	0.484091	0.624361	0.630685	0.708608	0.141999	0.641372	0.160145	0.493399
cg00078942	FOXP1	0.501536	0.887191	0.433441	0.95549	0.592615	0.912612	0.537221	0.833551	0.160145	0.918027	0.0604199	0.509211	0.729285	0.811717	0.011205	0.547278	0.370083	0.336134	0.749509	0.811717	0.340298	0.443037	0.160145	0.366651	0.133434	0.35512
cg00101287	NA	0.611542	0.908681	0.23454	0.86356	0.0604199	0.907207	0.650034	0.907207	0.24656	0.940546	0.417141	0.547278	0.555445	0.857366	0.852539	0.222744	0.501536	0.887191	0.957685	0.883006	0.555445	0.912612	0.519248	0.695285	0.630685	0.708608
cg00106942	TWF1	0.81099	0.95549	0.831716	0.764932	0.669579	0.603271	0.957685	0.893078	0.915468	0.708608	0.133434	0.603271	0.650034	0.940546	0.00623306	0.403503	0.311824	0.840804	0.709215	0.946717	0.24656	0.829994	0.125204	0.708608	0.160145	0.685628
cg00125394	FNTA	0.936558	0.97864	0.81099	0.961265	0.936558	0.924243	0.466922	0.918027	0.650034	0.77366	0.0604199	0.857366	0.160145	0.897824	0.24656	0.965335	0.936558	0.887191	0.370083	0.986209	0.537221	0.897824	0.355028	0.888305	0.370083	0.912612
cg00127047	ARHGAP26	0.466922	0.874069	0.537221	0.95549	0.355028	0.97864	0.894427	0.986209	0.894427	0.975659	0.23454	0.685628	0.450037	0.918027	0.519248	0.366651	0.311824	0.811717	0.592615	0.935829	0.169733	0.77366	0.117307	0.683602	0.125204	0.708608
cg00179576	GLG1	0.23454	0.764932	0.102492	0.893078	0.298089	0.833551	0.484091	0.874069	0.669579	0.918027	0.852539	0.603271	0.555445	0.708608	0.537221	0.77366	0.501536	0.97864	0.978837	0.840804	0.433441	0.893078	0.729285	0.833551	0.81099	0.840804
cg00277827	NKAIN3	0.401145	0.851132	0.537221	0.654737	0.749509	0.805982	0.978837	0.970742	1	0.970742	0.00845473	0.764932	0.23454	0.871384	0.00529949	0.888305	0.20057	0.811717	0.519248	0.907207	0.24656	0.715707	0.023313	0.668569	0.0388453	0.683602
cg00278753	TRAPPC12	0.790373	0.952256	0.852539	0.893078	0.109737	0.946717	0.258926	0.883006	0.852539	0.924243	0.211545	0.965335	0.630685	0.897824	0.340298	0.893078	0.831716	0.887191	0.978837	0.989108	0.611542	0.86356	0.433441	0.940546	0.385457	0.95549
cg00299942	NA	0.211545	0.749546	0.082651	0.965335	0.769875	0.664455	0.401145	0.989108	0.284693	1	0.0889534	0.380317	0.555445	0.764932	0.00255858	0.35512	0.650034	0.736557	0.592615	0.888305	0.978837	0.77366	0.179665	0.464831	0.284693	0.538367
cg00389420	NA	0.179665	0.722215	0.169733	0.629814	0.573913	0.949381	0.630685	0.78371	0.417141	0.965335	0.00728204	0.749546	0.211545	0.912612	0.016471	0.829994	0.370083	0.961265	0.401145	0.989108	0.501536	0.908681	0.0388453	0.86356	0.0466957	0.843309
cg00405789	ZFAT	0.936558	0.97864	0.769875	0.715707	0.729285	0.902925	0.873447	0.851132	1	0.80091	0.00975954	0.641372	0.417141	0.897824	0.00374608	0.286737	0.669579	0.918027	0.978837	0.907207	0.790373	0.989108	0.271638	0.722215	0.298089	0.80091
cg00453264	PTP4A3	0.325895	0.822647	0.340298	0.949381	0.729285	0.940546	1	0.912612	0.0466957	0.857366	0.501536	0.368352	0.894427	0.749546	0.0288646	0.453004	0.109737	0.840804	0.24656	0.851132	0.133434	0.887191	0.109737	0.538367	0.117307	0.565218
cg00475258	SLC20A1	0.873447	0.968179	0.852539	0.829994	0.790373	0.940546	0.311824	0.968179	0.501536	1	0.0319628	0.389184	0.519248	0.857366	0.000159971	0.333555	0.573913	0.924243	0.749509	0.989108	0.611542	0.952256	0.179665	0.795335	0.169733	0.805982
cg00506540	HAUS3	0.417141	0.857366	0.729285	0.965335	0.555445	0.952256	0.790373	1	0.24656	0.565218	0.189944	0.887191	0.370083	0.970742	0.537221	0.493399	0.258926	0.664455	0.417141	0.77366	0.355028	0.685628	0.189944	0.664455	0.102492	0.668569
cg00507414	GNAI3	0.023313	0.464831	0.189944	0.940546	0.852539	0.897824	0.385457	0.811717	0.169733	0.887191	0.0388453	0.509211	0.20057	0.888305	0.0466957	0.121398	0.00623306	0.902925	0.0466957	0.946717	0.0955652	0.908681	0.00104518	0.722215	0.00311043	0.715707
cg00515870	ARID4B	0.141999	0.695285	0.258926	0.728398	0.450037	0.965335	0.81099	0.952256	0.109737	0.77366	0.016471	0.728398	0.271638	0.840804	0.018565	0.893078	0.0766523	0.78371	0.150901	0.857366	0.150901	0.833551	0.00529949	0.728398	0.00623306	0.654737
cg00539322	SAG	0.450037	0.871384	0.573913	0.78371	0.611542	0.871384	0.769875	0.843309	0.592615	0.715707	0.298089	0.538367	0.81099	0.736557	0.00975954	0.565218	0.769875	0.366651	0.537221	0.565218	0.519248	0.65318	0.611542	0.222744	0.709215	0.311043
cg00564714	RIPK2	0.401145	0.851132	0.222868	0.902925	0.749509	0.908681	0.519248	0.95549	0.401145	0.664455	0.0709517	0.453004	0.611542	0.795335	0.000233458	0.453004	0.555445	0.624361	0.555445	0.700614	0.630685	0.700614	0.133434	0.35512	0.179665	0.366651
cg00566431	UBE2L6	0.81099	0.95549	0.873447	0.763047	0.160145	0.946717	0.81099	0.949381	0.401145	0.907207	0.0510033	0.805982	0.466922	0.95549	0.0288646	0.389184	0.23454	0.949381	0.450037	0.893078	0.271638	0.888305	0.109737	0.908681	0.0766523	0.935829
cg00636082	HPGDS	0.709215	0.935829	0.709215	0.968179	0.873447	0.708608	0.592615	0.888305	0.729285	0.851132	0.109737	0.618627	0.957685	0.908681	0.000454615	0.121398	0.284693	0.897824	0.936558	0.897824	0.23454	0.912612	0.23454	0.685628	0.284693	0.722215
cg00664093	NA	0.689309	0.92947	0.592615	0.935829	0.150901	0.968179	0.894427	0.95549	0.141999	0.851132	0.340298	0.57706	0.669579	0.874069	0.00728204	0.493399	0.271638	0.764932	0.978837	0.871384	0.222868	0.795335	0.284693	0.664455	0.325895	0.624361
cg00690554	ZFYVE21	0.852539	0.965335	0.769875	0.907207	0.555445	0.700614	0.873447	0.907207	0.298089	0.940546	0.466922	0.664455	0.537221	0.986209	0.00845473	0.168857	0.150901	0.80091	0.978837	0.97864	0.0604199	0.764932	0.284693	0.764932	0.271638	0.80091
cg00697992	NXPH2	0.689309	0.92947	0.501536	0.949381	0.592615	0.897824	0.102492	0.970742	0.401145	0.695285	0.370083	0.829994	0.355028	0.924243	0.978837	0.368352	0.484091	0.795335	0.729285	0.989108	0.325895	0.763047	0.790373	0.80091	0.749509	0.822647
cg00701316	NA	0.0388453	0.538367	0.0709517	0.887191	0.729285	0.907207	0.873447	0.968179	0.160145	0.805982	0.00447316	0.874069	0.133434	0.893078	0.011205	0.380317	0.179665	0.700614	0.117307	0.989108	0.484091	0.603271	0.00728204	0.80091	0.0145521	0.795335
cg00718732	GRTP1	0.311824	0.811717	0.729285	0.618627	0.852539	0.940546	0.466922	0.654737	0.0655431	0.851132	0.082651	0.840804	0.0889534	0.833551	0.325895	0.989108	0.537221	0.883006	0.0510033	0.940546	0.611542	0.822647	0.169733	0.952256	0.150901	0.946717
cg00754740	MTA1	0.284693	0.80091	0.689309	0.940546	0.385457	0.965335	0.0604199	0.968179	0.466922	0.708608	1	0.336134	0.340298	0.685628	0.355028	0.403503	0.555445	0.722215	0.23454	0.668569	0.831716	0.883006	0.630685	0.368352	0.555445	0.443037
cg00758374	C3orf52	0.749509	0.946717	0.433441	0.92947	0.271638	0.843309	0.016471	0.874069	0.271638	0.613434	0.385457	0.629814	0.311824	0.641372	0.831716	0.822647	0.189944	0.893078	0.258926	0.57706	0.385457	0.908681	0.24656	0.715707	0.311824	0.700614
cg00758925	FADS3	0.537221	0.893078	0.370083	0.86356	0.133434	0.795335	0.466922	0.603271	0.555445	0.874069	0.555445	1	0.894427	0.829994	0.537221	0.833551	0.978837	0.897824	0.749509	0.764932	0.852539	0.961265	0.978837	0.912612	0.915468	0.897824
cg00767269	OPA3	0.284693	0.80091	0.519248	0.840804	0.852539	0.685628	0.385457	0.453004	0.450037	0.795335	0.018565	0.843309	0.466922	0.811717	0.00447316	0.961265	0.150901	0.728398	0.417141	0.78371	0.298089	0.843309	0.0604199	0.77366	0.0889534	0.811717
cg00779534	CLPTM1	0.669579	0.924243	0.894427	0.888305	0.117307	0.965335	0.401145	0.874069	0.401145	0.897824	0.340298	0.897824	0.978837	0.970742	0.133434	0.893078	0.0208429	0.989108	0.401145	0.946717	0.00623306	0.965335	0.0709517	0.989108	0.0555756	0.975659
cg00782690	GORASP2	0.790373	0.952256	0.537221	0.970742	0.769875	0.668569	0.749509	0.843309	0.894427	0.871384	0.0955652	0.453004	0.450037	0.874069	0.117307	0.336134	0.537221	0.700614	0.936558	0.857366	0.501536	0.805982	0.630685	0.603271	0.709215	0.641372
cg00796611	SRGAP2	0.0655431	0.613434	0.0889534	0.893078	0.709215	0.949381	0.20057	0.851132	0.978837	0.851132	0.141999	0.829994	0.271638	0.989108	0.133434	0.685628	0.689309	0.464831	0.258926	0.851132	0.81099	0.366651	0.298089	0.618627	0.355028	0.587862
cg00811758	C1orf106	0.573913	0.902925	0.650034	0.641372	0.519248	0.935829	0.385457	0.946717	0.669579	0.970742	0.23454	0.65318	1	0.871384	0.011205	0.668569	0.24656	0.893078	0.709215	0.97864	0.24656	0.887191	0.20057	0.912612	0.284693	0.935829
cg00823526	MIR29B2	0.0766523	0.624361	0.160145	0.918027	0.179665	0.888305	0.537221	0.736557	0.769875	0.989108	0.023313	0.695285	0.23454	0.795335	0.109737	0.685628	0.179665	0.92947	0.401145	0.78371	0.385457	0.95549	0.0466957	0.805982	0.082651	0.833551
cg00869780	LINC01584	0.355028	0.833551	0.81099	0.708608	0.355028	0.722215	0.117307	0.843309	0.894427	0.924243	0.0388453	0.764932	0.271638	1	0.0709517	0.403503	0.298089	0.77366	0.340298	0.935829	0.669579	0.77366	0.169733	0.736557	0.211545	0.80091
cg00882151	KLRC1	0.466922	0.874069	0.501536	0.95549	0.709215	0.833551	0.401145	0.893078	0.978837	0.949381	0.0208429	0.464831	0.125204	0.764932	0.0510033	0.664455	0.769875	0.722215	0.537221	0.851132	0.81099	0.843309	0.141999	0.565218	0.222868	0.629814
cg00886958	SUCNR1	0.417141	0.857366	0.519248	0.887191	0.831716	0.935829	0.573913	0.668569	0.484091	0.970742	0.450037	0.538367	0.915468	0.795335	0.0466957	0.618627	0.936558	0.805982	0.831716	0.829994	0.936558	0.924243	0.729285	0.715707	0.790373	0.749546
cg00897343	LINC-PINT	0.467089	0.874069	0.488776	0.888305	0.0158006	0.961265	0.726057	0.851132	0.828717	0.989108	0.828717	0.464831	0.907364	0.683602	0.510885	0.57706	0.310376	0.949381	0.533401	0.893078	0.310376	0.95549	0.346594	0.695285	0.365468	0.763047
cg00904472	ACSM3	0.894427	0.970742	1	0.887191	0.258926	0.453004	0.450037	0.902925	0.417141	0.883006	0.852539	0.871384	0.936558	0.975659	0.385457	0.565218	0.433441	0.97864	0.873447	0.961265	0.117307	0.97864	0.611542	0.940546	0.592615	0.952256
cg00906174	NA	0.978837	0.989108	0.81099	1	0.873447	0.78371	0.669579	0.940546	0.729285	0.961265	0.385457	0.961265	0.466922	0.975659	0.00845473	0.888305	0.23454	0.811717	0.669579	0.893078	0.0510033	0.811717	0.311824	0.833551	0.370083	0.840804
cg00922310	DCHS1	0.776998	0.952256	0.488776	0.95549	0.96024	0.968179	0.149656	0.871384	0.603218	0.857366	0.161523	0.965335	0.676065	0.97864	0.0815528	0.843309	0.854813	0.86356	0.854813	0.968179	0.907364	0.668569	0.310376	0.908681	0.467089	0.907207
cg00952706	NA	0.401145	0.851132	0.709215	0.887191	0.749509	0.988371	0.222868	0.924243	0.611542	0.940546	0.370083	0.843309	0.936558	0.874069	0.355028	0.380317	0.179665	0.764932	0.749509	0.924243	0.311824	0.57706	0.325895	0.811717	0.433441	0.840804
cg00963953	SLC35F1	0.936558	0.97864	0.936558	0.935829	0.401145	0.946717	0.501536	0.700614	0.81099	0.908681	0.573913	0.713004	0.311824	0.92947	0.689309	0.629814	0.417141	0.966815	0.537221	0.966815	0.150901	0.975659	0.852539	0.811717	0.957685	0.874069
cg00977186	GIGYF1	0.769875	0.949381	0.915468	0.97864	0.401145	0.851132	0.573913	0.763047	0.915468	0.908681	0.23454	0.840804	0.978837	0.97864	0.298089	0.833551	0.141999	0.722215	0.729285	0.946717	0.0319628	0.811717	0.189944	0.822647	0.23454	0.86356
cg00979671	NA	0.81099	0.95549	0.325895	0.975659	0.915468	0.851132	0.340298	0.887191	0.957685	0.95549	0.125204	0.902925	0.831716	0.811717	0.00728204	0.92947	0.709215	0.857366	0.689309	0.893078	0.831716	0.700614	0.573913	0.965335	0.689309	0.986209
cg00993191	UBE4B	0.611542	0.908681	0.831716	0.822647	0.650034	0.975659	0.222868	0.902925	0.936558	0.975659	0.125204	0.764932	0.749509	0.989108	0.125204	0.805982	0.957685	0.695285	0.592615	0.940546	0.537221	0.509211	0.450037	0.728398	0.417141	0.764932
cg00994876	ING5	0.749509	0.946717	0.894427	0.961265	0.385457	0.918027	0.611542	0.829994	0.709215	0.986209	0.370083	0.683602	0.689309	0.961265	0.0655431	0.368352	0.831716	0.935829	0.769875	0.92947	0.790373	0.961265	0.650034	0.902925	0.709215	0.92947
cg01005536	RAB11FIP3	0.592615	0.907207	0.852539	0.970742	0.466922	0.843309	0.484091	0.763047	0.466922	0.97864	0.790373	0.683602	0.24656	0.946717	0.109737	0.683602	0.433441	0.986209	0.298089	0.907207	0.125204	0.893078	0.769875	0.871384	0.729285	0.857366
cg01044722	MYH10	0.81099	0.95549	0.936558	0.965335	0.117307	0.874069	0.433441	0.908681	0.592615	0.935829	0.873447	0.840804	0.466922	0.92947	0.355028	0.613434	0.519248	0.961265	0.81099	0.949381	0.24656	0.952256	0.709215	0.918027	0.669579	0.935829
cg01084368	CCBL2	0.831716	0.961265	0.936558	0.97864	0.957685	0.668569	0.650034	0.883006	0.915468	0.874069	0.433441	0.952256	0.401145	0.77366	0.0889534	0.664455	0.669579	0.86356	0.258926	0.805982	0.298089	0.683602	0.852539	0.949381	0.873447	0.940546
cg01122318	NIPSNAP3B	0.173939	0.722215	0.0815528	0.97864	0.75142	0.986209	0.854813	0.86356	0.510885	0.907207	0.089724	0.968179	0.579584	0.874069	0.00922195	0.833551	0.776998	0.888305	0.579584	0.95549	0.881036	0.77366	0.276255	0.935829	0.445838	0.924243
cg01202775	TSSC1	0.519248	0.888305	0.325895	0.629814	0.466922	0.947566	0.537221	0.918027	0.630685	0.975659	0.311824	0.86356	0.630685	0.851132	0.0127996	0.641372	0.466922	0.924243	0.650034	0.78371	0.340298	0.805982	0.484091	0.965335	0.573913	0.968179
cg01209943	CDKN3	0.519248	0.888305	0.729285	0.822647	0.669579	0.874069	0.484091	0.966815	0.355028	0.888305	0.519248	0.644427	0.709215	0.907207	0.401145	0.389184	0.689309	0.952256	0.769875	0.907207	0.936558	0.970742	0.769875	0.80091	0.749509	0.871384
cg01214260	NUF2	0.467089	0.874069	0.138334	0.940546	0.75142	0.924243	0.75142	0.893078	0.259998	0.912612	0.533401	0.811717	0.700932	0.912612	0.0158006	0.423396	0.676065	0.874069	0.776998	0.918027	0.510885	0.829994	0.384841	0.883006	0.384841	0.902925
cg01217202	SLC35E4	0.689309	0.92947	0.709215	0.695285	0.0555756	0.947566	0.978837	0.883006	0.555445	0.833551	0.018565	0.888305	0.20057	0.935829	0.0955652	0.851132	0.0709517	0.92947	0.222868	0.949381	0.109737	0.97864	0.016471	0.949381	0.011205	0.946717
cg01237853	NA	0.189944	0.728398	0.284693	0.935829	0.873447	0.587862	0.592615	0.947566	0.433441	0.785127	0.035287	0.893078	0.355028	0.935829	0.023313	0.453004	0.169733	0.92947	0.258926	0.952256	0.20057	0.888305	0.0288646	0.843309	0.0319628	0.843309
cg01270316	NA	0.603218	0.908681	0.556306	0.80091	0.0158006	0.968179	0.138334	0.989108	0.229113	0.897824	0.066688	0.453004	0.310376	0.736557	0.346594	0.65318	0.0815528	0.618627	0.579584	0.763047	0.138334	0.664455	0.0815528	0.453004	0.117308	0.403503
cg01311559	NPC2	0.555445	0.897824	0.501536	0.897824	0.873447	0.453004	0.769875	0.907207	0.957685	0.86356	0.0655431	0.524864	0.519248	0.833551	0.0655431	0.464831	0.611542	0.715707	0.790373	0.78371	0.450037	0.736557	0.20057	0.493399	0.211545	0.509211
cg01337197	A4GALT	0.729285	0.940546	0.894427	0.887191	0.222868	0.968179	0.258926	0.695285	0.537221	0.764932	1	0.618627	0.769875	0.811717	0.749509	0.833551	0.189944	0.629814	0.501536	0.907207	0.082651	0.695285	0.311824	0.629814	0.284693	0.668569
cg01352052	EXOC4	0.160145	0.708608	0.222868	0.970742	0.709215	0.763047	0.417141	0.949381	0.160145	0.986209	0.573913	0.613434	0.0655431	0.888305	0.537221	0.613434	0.417141	0.908681	0.311824	0.952256	0.0426456	0.871384	0.957685	0.736557	0.873447	0.749546
cg01386742	LOC101928324	0.650034	0.918027	0.630685	0.763047	0.957685	0.935829	0.936558	0.78371	0.401145	0.893078	0.0555756	1	0.831716	0.949381	0.000611694	0.946717	0.189944	0.728398	0.769875	0.887191	0.0955652	0.629814	0.0709517	0.811717	0.0766523	0.80091
cg01389942	POLR2J3	0.915468	0.975659	0.611542	0.912612	0.915468	0.986209	0.179665	0.857366	0.222868	0.708608	0.340298	0.902925	0.769875	0.613434	0.00975954	0.893078	0.592615	0.857366	0.852539	0.811717	0.592615	0.547278	0.417141	0.986209	0.519248	0.968179
cg01432010	TIMM44	0.669579	0.924243	0.915468	0.908681	0.894427	0.975659	0.311824	0.97864	0.573913	0.851132	0.385457	0.587862	0.790373	0.961265	0.00311043	0.203898	0.611542	0.728398	0.957685	0.949381	0.417141	0.65318	0.385457	0.618627	0.433441	0.624361
cg01447470	ATP9B	0.611542	0.908681	0.852539	0.975659	0.936558	0.970742	0.258926	0.722215	0.790373	0.763047	0.325895	0.829994	0.81099	0.949381	0.102492	0.389184	0.0426456	0.907207	0.573913	0.965335	0.0889534	0.907207	0.141999	0.857366	0.169733	0.888305
cg01520321	NA	0.957685	0.986209	0.81099	0.965335	0.311824	0.97864	0.0709517	0.811717	0.0766523	0.902925	0.20057	0.843309	0.81099	0.952256	0.0388453	0.311043	0.790373	0.908681	0.936558	0.986209	0.573913	0.857366	0.709215	0.843309	0.650034	0.86356
cg01557607	NA	0.258926	0.78371	0.0604199	0.95549	0.23454	0.811717	0.831716	0.78371	0.729285	0.952256	0.211545	0.822647	0.630685	0.95549	0.0655431	0.654737	0.573913	0.547278	1	0.902925	0.370083	0.641372	0.769875	0.695285	0.852539	0.715707
cg01568971	TSPAN9	0.355028	0.833551	0.385457	0.603271	0.133434	0.764932	0.573913	0.618627	0.109737	0.624361	0.0555756	0.736557	0.450037	0.95549	0.016471	0.538367	0.401145	0.952256	0.433441	0.97864	0.611542	0.902925	0.109737	0.935829	0.117307	0.918027
cg01582897	HMGA2	0.179665	0.722215	0.311824	0.843309	0.537221	0.685628	0.450037	0.961265	0.284693	0.940546	0.00845473	0.749546	0.082651	0.912612	0.0466957	0.613434	0.385457	0.902925	0.258926	1	0.894427	0.840804	0.0510033	0.949381	0.0555756	0.965335
cg01730181	NUDT5	0.519248	0.888305	0.749509	0.811717	0.340298	0.893078	0.831716	0.902925	0.355028	0.664455	0.519248	0.587862	0.689309	0.871384	0.537221	0.453004	0.630685	0.851132	0.370083	0.86356	0.873447	0.908681	0.555445	0.664455	0.650034	0.668569
cg01752628	SPACA3	0.0766523	0.624361	0.0127996	0.946717	0.401145	0.829994	0.957685	0.871384	0.417141	0.80091	0.401145	0.380317	0.81099	0.629814	0.189944	0.565218	0.592615	0.843309	0.650034	0.78371	0.669579	0.970742	0.325895	0.57706	0.385457	0.587862
cg01830450	FEM1B	0.417141	0.857366	0.852539	0.423396	0.102492	0.851132	0.501536	0.961265	0.537221	0.833551	0.894427	0.888305	0.222868	0.92947	0.284693	0.893078	0.417141	0.912612	0.169733	0.840804	0.555445	0.968179	0.325895	0.897824	0.298089	0.918027
cg01837804	GIGYF2	0.831716	0.961265	0.957685	0.965335	0.669579	0.654737	0.325895	0.986209	0.537221	0.857366	0.689309	0.851132	0.501536	0.95549	0.0466957	0.728398	0.150901	0.907207	0.852539	0.918027	0.102492	0.924243	0.385457	0.822647	0.433441	0.843309
cg01845476	VAV2	0.957685	0.986209	0.466922	0.986209	0.873447	0.924243	0.689309	0.887191	0.0388453	0.893078	0.311824	0.970742	0.630685	0.763047	0.370083	0.80091	0.133434	0.857366	0.271638	0.715707	0.23454	0.897824	0.179665	0.822647	0.102492	0.805982
cg01866022	NA	0.957685	0.986209	0.23454	0.874069	0.370083	0.968179	0.284693	0.822647	0.873447	0.893078	0.749509	0.92947	0.417141	0.887191	0.023313	0.565218	0.401145	0.700614	0.311824	0.965335	0.689309	0.654737	0.81099	0.843309	0.650034	0.86356
cg01870562	PDPK1	0.298089	0.805982	0.370083	0.764932	0.669579	0.840804	0.669579	0.92947	0.466922	0.538367	0.082651	0.811717	0.117307	0.912612	0.211545	0.840804	0.873447	0.685628	0.141999	0.795335	0.271638	0.764932	0.325895	0.722215	0.401145	0.654737
cg01885092	NUP62	0.519248	0.888305	0.466922	0.840804	0.749509	0.924243	0.311824	0.80091	0.611542	0.968179	0.450037	0.946717	0.669579	0.857366	0.0555756	0.464831	0.222868	0.851132	0.831716	0.811717	0.109737	0.92947	0.258926	0.95549	0.340298	0.918027
cg01925329	ANKAR	0.150901	0.700614	0.189944	0.874069	0.555445	0.946717	0.689309	0.924243	0.689309	0.874069	0.00255858	0.629814	0.0889534	0.668569	0.023313	0.749546	0.370083	0.968179	0.325895	0.695285	0.611542	0.795335	0.0259841	0.822647	0.035287	0.851132
cg01946442	ZRANB2	0.537221	0.893078	0.915468	0.728398	0.018565	0.897824	0.592615	0.811717	0.573913	0.908681	0.133434	0.871384	0.102492	0.924243	0.555445	0.587862	0.24656	0.763047	0.133434	0.961265	0.401145	0.664455	0.0655431	0.78371	0.0766523	0.829994
cg01948128	NA	0.933773	0.97864	0.854813	0.975659	0.384841	0.453004	0.244282	0.92947	0.726057	0.92947	0.676065	0.286737	0.276255	0.641372	0.75142	0.464831	0.445838	0.840804	0.776998	0.822647	0.404702	0.908681	0.881036	0.479821	0.907364	0.524864
cg01996136	TSPAN9	0.450037	0.871384	0.466922	0.966815	0.709215	0.843309	0.957685	0.907207	0.957685	0.902925	0.401145	0.685628	0.650034	0.654737	0.20057	0.897824	0.978837	0.77366	0.271638	0.685628	0.852539	0.851132	0.852539	0.613434	0.873447	0.624361
cg02005873	NA	0.650034	0.918027	0.501536	0.874069	0.501536	0.935829	0.915468	0.77366	0.729285	0.940546	0.0955652	0.92947	0.669579	0.80091	0.00529949	0.947566	0.573913	0.871384	0.978837	0.952256	0.592615	0.857139	0.370083	0.970742	0.385457	0.975659
cg02025632	RNASEL	0.96024	0.988371	0.726057	0.887191	0.802772	0.887191	0.425038	0.986209	0.907364	0.986209	0.0599721	0.851132	0.328227	0.918027	0.066688	0.736557	0.244282	0.989108	0.75142	0.795335	0.161523	0.965335	0.138334	0.965335	0.0984012	0.968179
cg02048627	C16orf62	0.385457	0.843309	0.611542	0.940546	0.035287	0.95549	0.729285	0.975659	0.749509	0.940546	0.0145521	0.65318	0.133434	0.924243	0.0955652	0.35512	0.385457	0.902925	0.325895	0.989108	0.669579	0.907207	0.0766523	0.840804	0.082651	0.843309
cg02058698	NA	0.689309	0.92947	0.284693	0.908681	0.592615	0.524864	0.519248	0.86356	0.650034	0.975659	0.133434	0.603271	0.81099	0.827088	0.0388453	0.618627	0.689309	0.77366	0.852539	0.947566	0.831716	0.713004	0.573913	0.695285	0.650034	0.654737
cg02058918	GABBR2	0.258926	0.78371	0.894427	0.80091	0.160145	0.907207	0.133434	0.940546	1	0.946717	0.650034	0.443037	0.355028	0.685628	0.501536	0.65318	0.271638	0.843309	0.284693	0.822647	0.852539	0.924243	0.484091	0.624361	0.555445	0.629814
cg02153497	TRAFD1	0.20057	0.736557	0.284693	0.970742	0.211545	0.708608	0.573913	0.888305	0.160145	0.918027	0.0766523	0.685628	0.370083	0.95549	0.0655431	0.538367	0.211545	0.92947	0.24656	0.965335	0.501536	0.961265	0.0555756	0.902925	0.0889534	0.918027
cg02162069	ZIM2	0.537221	0.893078	0.957685	0.80091	0.385457	0.749546	0.650034	0.685628	0.573913	1	0.417141	0.918027	0.401145	0.833551	0.852539	0.887191	0.555445	0.795335	0.370083	0.80091	0.852539	0.965335	0.537221	0.883006	0.370083	0.897824
cg02210466	NDNF	0.592615	0.907207	0.650034	0.986209	0.669579	0.843309	0.222868	0.902925	0.611542	0.708608	0.385457	0.624361	0.894427	0.840804	0.284693	0.613434	0.852539	0.749546	0.790373	0.77366	0.592615	0.887191	0.669579	0.587862	0.484091	0.641372
cg02254286	ZFAT	0.978837	0.989108	0.978837	0.918027	0.150901	0.924243	0.355028	0.918027	0.23454	0.902925	0.311824	0.857366	0.978837	0.851132	0.160145	0.965335	0.401145	0.897824	0.978837	0.840804	0.298089	0.965335	0.385457	0.893078	0.298089	0.840804
cg02288777	PEF1	0.689309	0.92947	0.650034	0.989108	0.169733	0.700614	0.325895	0.763047	0.852539	0.908681	0.0889534	0.843309	0.169733	0.970742	0.169733	0.80091	0.284693	0.965335	0.150901	0.952256	0.573913	0.907207	0.141999	0.924243	0.117307	0.883006
cg02303265	KCNG1	0.537221	0.893078	0.790373	0.918027	0.271638	0.715707	0.831716	0.833551	0.729285	0.764932	0.00728204	0.811717	0.23454	0.989108	0.00208314	0.708608	0.24656	0.851132	0.370083	0.989108	0.466922	0.805982	0.0388453	0.843309	0.0655431	0.805982
cg02312541	PAPD4	0.150901	0.700614	0.271638	0.952256	0.669579	0.795335	0.894427	0.822647	0.258926	0.965335	0.011205	0.641372	0.258926	0.715707	0.000611694	0.715707	0.160145	0.80091	0.160145	0.700614	0.466922	0.902925	0.018565	0.695285	0.0388453	0.668569
cg02320885	NA	0.936558	0.97864	0.611542	0.795335	0.117307	0.924243	0.611542	0.961265	0.355028	0.940546	0.573913	0.368352	0.24656	0.764932	0.370083	0.282093	0.729285	0.77366	0.769875	0.840804	0.669579	0.874069	0.501536	0.538367	0.433441	0.613434
cg02323550	PTPRN2	0.852539	0.965335	0.894427	0.908681	0.831716	0.668569	0.650034	0.970742	0.729285	0.78371	0.023313	0.403503	0.401145	0.78371	0.000233458	0.203898	0.573913	0.708608	0.537221	0.708608	0.709215	0.874069	0.133434	0.453004	0.169733	0.538367
cg02410241	CORO2B	1	1	0.936558	0.970742	0.592615	0.961265	0.894427	0.908681	0.630685	0.833551	0.189944	0.902925	0.831716	0.77366	0.000806674	0.840804	0.340298	0.940546	0.769875	0.949381	0.258926	0.924243	0.311824	0.887191	0.355028	0.86356
cg02425741	PDZD7	0.689309	0.92947	0.894427	0.97864	0.749509	0.907207	0.189944	0.918027	1	0.940546	0.271638	0.464831	1	0.851132	0.0655431	0.121398	0.0466957	0.902925	0.831716	0.893078	0.0426456	0.935829	0.141999	0.685628	0.20057	0.715707
cg02437089	ZFAT	0.630685	0.912612	0.790373	0.970742	0.385457	0.946717	0.749509	0.970742	0.957685	0.912612	0.0655431	0.728398	0.311824	0.961265	0.0259841	0.215923	0.709215	0.829994	0.340298	0.949381	1	0.78371	0.24656	0.811717	0.271638	0.833551
cg02471632	NA	0.873447	0.968179	0.957685	0.952256	0.340298	0.843309	0.133434	0.728398	0.873447	1	0.790373	0.795335	0.592615	1	0.852539	0.613434	0.957685	0.565218	0.709215	0.961265	0.957685	0.547278	0.555445	0.695285	0.611542	0.736557
cg02520504	PAK1	0.150901	0.700614	0.0709517	0.986209	0.466922	0.829994	0.501536	0.946717	0.978837	0.986209	0.401145	0.613434	0.592615	0.811717	0.189944	0.479821	0.915468	0.935829	0.537221	0.829994	0.537221	1	0.650034	0.77366	0.790373	0.795335
cg02527751	KCTD5	0.555445	0.897824	0.936558	0.618627	0.915468	0.874069	0.650034	0.685628	0.24656	0.968179	0.109737	0.952256	0.537221	0.907207	0.0426456	0.965335	0.340298	0.986209	0.311824	0.935829	0.749509	0.986209	0.222868	0.897824	0.258926	0.908681
cg02554626	NA	0.450037	0.871384	0.340298	0.97864	0.769875	0.975659	0.222868	0.887191	0.20057	0.989108	0.0388453	0.851132	0.433441	0.907207	0.023313	0.728398	0.573913	0.975659	0.650034	0.893078	0.630685	0.893078	0.150901	0.918027	0.125204	0.952256
cg02584760	NA	0.611542	0.908681	0.311824	0.829994	0.258926	0.949381	0.915468	0.918027	0.385457	0.77366	0.831716	0.664455	0.573913	0.893078	0.81099	0.547278	0.936558	0.829994	0.936558	0.811717	0.650034	0.946717	0.936558	0.763047	0.873447	0.78371
cg02586347	LY6G6D	0.689309	0.92947	0.709215	0.811717	0.311824	0.78371	0.790373	0.763047	0.385457	0.736557	0.0766523	0.538367	0.340298	0.86356	0.0604199	0.464831	0.978837	0.902925	0.831716	0.918027	0.729285	0.912612	0.433441	0.700614	0.592615	0.683602
cg02594168	NA	0.519248	0.888305	0.630685	0.935829	0.978837	0.811717	0.831716	0.975659	0.894427	0.843309	0.023313	0.961265	0.311824	0.902925	0.00167697	0.95549	0.417141	0.97864	0.385457	0.97864	0.573913	0.918027	0.0766523	0.97864	0.117307	0.968179
cg02623114	PLEC1	0.189944	0.728398	0.298089	0.912612	0.592615	0.989108	0.311824	0.952256	0.915468	0.843309	0.611542	0.624361	0.355028	0.829994	0.133434	0.603271	0.689309	0.989108	0.109737	0.961265	0.23454	0.940546	0.936558	0.86356	0.894427	0.907207
cg02666558	NA	0.150901	0.700614	0.258926	0.805982	0.749509	0.907207	0.501536	0.961265	0.630685	0.970742	0.0510033	0.464831	0.271638	0.811717	0.0388453	0.256478	0.258926	0.857366	0.211545	0.843309	0.519248	0.902925	0.0466957	0.624361	0.0955652	0.668569
cg02674925	KIAA1804	0.00311043	0.311043	0.00728204	0.78371	0.831716	0.946717	0.519248	0.811717	0.141999	0.975659	0.0426456	0.908681	0.23454	0.833551	0.0319628	0.685628	0.189944	0.92947	0.0766523	0.664455	0.611542	0.764932	0.0259841	0.97864	0.0510033	0.970742
cg02686793	NA	0.790373	0.952256	0.915468	0.368352	0.852539	0.961265	0.519248	0.887191	0.915468	0.912612	0.0604199	0.57706	0.519248	0.795335	0.023313	0.538367	0.894427	0.78371	0.894427	0.749546	0.978837	0.888305	0.484091	0.565218	0.433441	0.65318
cg02696351	COL9A3	0.915468	0.975659	0.466922	0.975659	0.298089	0.965335	0.24656	0.888305	0.501536	0.695285	0.109737	0.547278	0.852539	0.764932	0.00529949	0.509211	0.894427	0.728398	0.831716	0.624361	0.873447	0.908681	0.417141	0.479821	0.450037	0.57706
cg02707392	ANK1	0.555445	0.897824	0.082651	0.874069	0.852539	0.805982	0.611542	0.888305	0.873447	0.975659	0.669579	0.603271	0.729285	0.888305	0.160145	0.464831	0.355028	0.970742	0.519248	0.970742	0.433441	0.989108	0.749509	0.883006	0.669579	0.86356
cg02765864	LINC00524	0.24656	0.77366	0.729285	0.629814	0.189944	0.965335	0.0889534	0.77366	0.258926	0.887191	0.0555756	0.664455	0.150901	0.965335	0.573913	0.35512	0.102492	0.970742	0.519248	0.961265	0.160145	0.968179	0.0555756	0.857366	0.0889534	0.871384
cg02789309	DUSP7	0.790373	0.952256	0.433441	0.940546	0.555445	0.728398	0.611542	0.908681	0.936558	0.968179	0.519248	0.924243	0.957685	0.940546	0.769875	0.708608	0.81099	0.833551	0.417141	0.888305	0.831716	0.86356	0.936558	0.946717	0.915468	0.924243
cg02793691	PRDM11	0.936558	0.97864	0.709215	0.86356	0.936558	0.897824	0.271638	0.641372	0.592615	0.78371	0.466922	0.587862	0.537221	0.700614	0.0955652	0.902925	0.189944	0.654737	0.873447	0.888305	0.102492	0.708608	0.433441	0.587862	0.484091	0.641372
cg02819231	FBXL2	0.466922	0.874069	0.385457	0.935829	0.873447	0.97864	0.769875	0.908681	0.936558	0.97864	0.385457	0.888305	0.915468	0.986209	0.169733	0.949381	0.630685	0.95549	0.592615	0.857366	0.370083	0.961265	0.709215	0.97864	0.537221	0.975659
cg02820958	NA	0.298089	0.805982	0.689309	0.843309	0.271638	0.968179	0.936558	0.795335	0.401145	0.907207	0.133434	0.874069	0.102492	0.893078	0.311824	0.65318	0.450037	0.728398	0.0319628	0.968179	0.81099	0.654737	0.117307	0.86356	0.160145	0.883006
cg02827321	UBE2V2	0.023313	0.464831	0.0127996	0.92947	0.450037	0.795335	0.501536	0.949381	0.179665	0.97864	0.537221	0.843309	0.915468	0.975659	0.169733	0.715707	0.169733	0.912612	0.298089	0.907207	0.298089	0.840804	0.160145	0.935829	0.211545	0.893078
cg02923628	NA	0.790373	0.952256	0.978837	0.423396	0.852539	0.871384	0.24656	0.97864	0.769875	0.851132	0.81099	0.685628	0.831716	0.654737	0.258926	0.811717	0.611542	0.871384	0.611542	0.509211	0.873447	0.95549	0.769875	0.668569	0.894427	0.708608
cg02970545	TSEN54	1	1	0.978837	0.989108	0.271638	0.965335	0.340298	0.887191	0.957685	0.722215	0.630685	0.893078	0.611542	0.975659	0.831716	0.715707	0.894427	0.715707	0.831716	0.805982	0.790373	0.805982	0.894427	0.708608	0.81099	0.749546
cg02975259	NCK1	0.150901	0.700614	0.271638	0.989108	0.573913	0.795335	0.016471	0.77366	0.769875	0.949381	0.894427	0.95549	0.894427	0.961265	0.709215	0.78371	0.355028	0.908681	0.749509	0.908681	0.355028	0.968179	0.630685	0.949381	0.611542	0.970742
cg02982753	MEG3	0.769875	0.949381	0.894427	0.795335	0.160145	0.902925	0.769875	0.829994	0.873447	0.986209	0.669579	0.912612	0.555445	0.908681	0.102492	0.961265	0.978837	0.970742	0.519248	0.961265	1	0.952256	0.915468	0.970742	0.790373	0.95549
cg02998566	NA	0.0604199	0.603271	0.0510033	0.970742	0.258926	0.708608	0.957685	0.453004	0.749509	0.949381	0.035287	0.970742	0.20057	0.970742	0.0604199	0.935829	0.370083	0.833551	0.311824	0.946717	0.611542	0.833551	0.0510033	0.912612	0.0889534	0.908681
cg03024925	FAH	0.433441	0.86356	0.915468	0.57706	0.0426456	0.78371	0.894427	0.949381	0.501536	0.968179	0.0510033	0.924243	0.0426456	0.897824	0.325895	0.654737	0.284693	0.989108	0.0319628	0.888305	0.831716	1	0.0655431	0.975659	0.0466957	0.952256
cg03065783	NA	0.160145	0.708608	0.0555756	0.975659	0.417141	0.547278	0.894427	0.986209	0.258926	0.946717	0.271638	0.524864	0.978837	0.736557	0.0655431	0.603271	0.370083	0.840804	0.831716	0.811717	0.355028	0.908681	0.23454	0.57706	0.298089	0.641372
cg03079208	AFF1	0.417141	0.857366	0.340298	0.587862	0.689309	0.857366	0.537221	0.970742	0.630685	0.887191	0.24656	0.57706	0.709215	0.547278	0.433441	0.822647	0.790373	0.80091	0.519248	0.509211	0.417141	0.961265	0.592615	0.613434	0.466922	0.565218
cg03096471	DCUN1D4	0.689309	0.92947	0.519248	0.829994	0.519248	0.92947	0.484091	0.970742	0.573913	0.78371	0.978837	0.795335	0.978837	0.989108	0.729285	0.613434	0.537221	0.840804	0.555445	0.961265	0.355028	0.833551	0.355028	0.764932	0.401145	0.805982
cg03108697	SWAP70	0.169733	0.715707	0.179665	0.888305	0.611542	0.888305	0.433441	0.893078	0.340298	0.912612	0.160145	0.77366	0.769875	0.935829	0.00529949	0.86356	0.23454	0.952256	0.355028	0.888305	0.385457	0.857366	0.133434	0.907207	0.179665	0.874069
cg03214474	NA	0.749509	0.946717	0.355028	0.722215	0.401145	0.908681	0.592615	0.883006	0.23454	0.902925	0.894427	0.989108	0.611542	0.989108	0.133434	0.940546	0.81099	0.893078	0.769875	0.897824	0.790373	0.833551	0.978837	0.833551	0.978837	0.851132
cg03214715	ARHGAP9	0.978837	0.989108	0.450037	0.833551	0.769875	0.851132	0.709215	0.86356	0.873447	0.829994	0.501536	0.708608	0.117307	0.949381	0.370083	0.35512	0.873447	0.764932	0.325895	0.833551	0.355028	0.843309	0.81099	0.685628	0.669579	0.722215
cg03236534	ATP11A	0.160145	0.708608	0.222868	0.871384	0.749509	0.949381	0.630685	0.907207	0.501536	0.764932	0.00975954	0.970742	0.355028	0.908681	0.00374608	0.685628	0.160145	0.95549	0.433441	0.949381	0.211545	0.952256	0.0288646	0.989108	0.035287	0.989108
cg03244428	NA	0.417141	0.857366	0.729285	0.763047	0.401145	0.946717	0.709215	0.935829	0.611542	0.968179	0.00311043	0.887191	0.109737	0.668569	0.00728204	0.840804	0.23454	0.968179	0.401145	0.822647	0.433441	0.833551	0.0288646	0.95549	0.0510033	0.924243
cg03249885	TAF2	0.325895	0.822647	0.385457	0.940546	0.894427	0.851132	0.81099	0.912612	0.669579	0.887191	0.0145521	0.389184	0.298089	0.833551	0.00133319	0.333555	0.284693	0.708608	0.501536	0.86356	0.501536	0.749546	0.0466957	0.493399	0.0889534	0.524864
cg03254327	NA	0.20057	0.736557	0.125204	0.843309	0.709215	0.970742	0.650034	0.935829	0.284693	0.908681	0.160145	0.311043	0.370083	0.664455	0.160145	0.368352	0.790373	0.764932	0.385457	0.851132	0.284693	0.86356	0.537221	0.493399	0.630685	0.57706
cg03256465	JUN	0.385457	0.843309	0.24656	0.683602	0.211545	0.935829	0.650034	0.95549	0.484091	0.924243	0.669579	0.443037	0.915468	0.805982	0.630685	0.247592	0.689309	0.80091	0.894427	0.887191	0.650034	0.887191	0.611542	0.565218	0.537221	0.641372
cg03266048	SHCBP1	0.573913	0.902925	0.125204	0.77366	0.936558	0.749546	0.109737	0.918027	0.894427	0.80091	0.466922	0.708608	0.709215	0.840804	0.109737	0.708608	0.450037	0.952256	1	0.843309	0.355028	0.80091	0.769875	0.893078	0.936558	0.912612
cg03279903	CMIP	1	1	0.915468	0.683602	0.23454	0.97864	0.915468	0.918027	0.484091	0.883006	0.519248	0.924243	0.519248	0.975659	0.0955652	0.912612	0.133434	0.92947	0.852539	0.970742	0.0127996	0.918027	0.222868	0.908681	0.23454	0.893078
cg03287207	TUBA3D	0.709215	0.935829	0.894427	0.975659	0.355028	0.764932	0.978837	0.664455	0.978837	0.970742	0.936558	0.874069	0.537221	0.935829	0.284693	0.664455	0.611542	0.871384	0.790373	1	0.769875	0.833551	0.831716	0.949381	0.650034	0.97864
cg03299991	KCNMA1	0.978837	0.989108	0.936558	0.970742	0.749509	0.833551	0.790373	0.975659	0.298089	0.883006	0.749509	0.888305	0.417141	0.888305	0.0889534	0.65318	0.311824	0.685628	0.873447	0.965335	0.298089	0.423396	0.611542	0.763047	0.709215	0.764932
cg03302088	GNA15	0.611542	0.908681	0.325895	0.97864	0.978837	0.946717	0.873447	0.989108	0.650034	0.989108	0.592615	0.97864	0.873447	0.893078	0.311824	0.80091	0.519248	0.908681	0.978837	0.952256	0.709215	0.949381	0.650034	0.961265	0.769875	0.918027
cg03306967	NA	0.150901	0.700614	0.450037	0.822647	0.831716	0.989108	0.709215	0.952256	0.729285	0.805982	0.125204	0.946717	0.018565	0.857366	0.729285	0.641372	0.915468	0.811717	0.035287	0.968179	0.117307	0.805982	0.370083	0.908681	0.433441	0.935829
cg03309928	NA	0.298089	0.805982	0.117307	0.871384	0.915468	0.961265	0.873447	0.968179	0.630685	0.918027	0.311824	0.907207	0.81099	0.968179	0.189944	0.811717	0.81099	0.888305	0.709215	0.989108	0.630685	0.935829	0.340298	0.918027	0.401145	0.949381
cg03317618	USP24	0.873447	0.968179	0.729285	0.668569	0.915468	0.975659	0.573913	0.935829	0.978837	0.940546	0.169733	0.683602	0.915468	0.453004	0.0555756	0.940546	0.915468	0.975659	0.484091	0.524864	0.433441	0.668569	0.484091	0.840804	0.519248	0.86356
cg03338864	ATP9B	0.709215	0.935829	0.284693	0.940546	0.915468	0.975659	0.769875	0.968179	0.611542	0.912612	0.894427	0.811717	0.417141	0.95549	0.0510033	0.728398	0.669579	0.95549	0.689309	0.935829	0.417141	0.912612	0.689309	0.829994	0.769875	0.851132
cg03339317	ZDHHC4	0.555445	0.897824	0.484091	0.80091	0.790373	0.975659	0.769875	0.902925	0.102492	0.989108	0.222868	0.715707	0.915468	0.975659	0.0127996	0.587862	0.271638	0.975659	0.729285	0.883006	0.20057	0.86356	0.222868	0.883006	0.169733	0.888305
cg03339674	PLEKHM2	0.450037	0.871384	0.109737	0.883006	0.0709517	0.952256	0.978837	0.949381	0.650034	0.908681	0.169733	0.970742	0.417141	0.857366	0.630685	0.57706	0.501536	0.924243	0.81099	0.92947	0.484091	0.857366	0.401145	0.92947	0.355028	0.949381
cg03340964	DSTN	0.150901	0.700614	0.125204	0.664455	0.749509	0.618627	0.466922	0.949381	0.501536	0.654737	0.0604199	0.763047	0.611542	0.975659	0.016471	0.423396	0.385457	0.795335	0.573913	0.940546	0.466922	0.736557	0.150901	0.763047	0.189944	0.715707
cg03348188	ZNF292	0.20057	0.736557	0.355028	0.683602	0.519248	0.946717	0.729285	0.989108	0.20057	0.918027	0.0766523	0.715707	0.258926	0.857366	0.016471	0.912612	0.189944	0.887191	0.169733	0.95549	0.555445	0.883006	0.0466957	0.851132	0.0555756	0.833551
cg03364874	NA	0.978837	0.989108	0.749509	0.833551	0.501536	0.888305	0.852539	0.874069	0.769875	0.887191	0.179665	0.603271	0.790373	0.908681	0.0466957	0.453004	0.915468	0.843309	0.957685	0.902925	0.873447	0.874069	0.537221	0.700614	0.501536	0.728398
cg03410850	PITPNM2	0.284693	0.80091	0.117307	0.946717	0.340298	0.887191	0.433441	0.940546	0.023313	0.736557	0.258926	0.624361	0.915468	0.78371	0.00975954	0.453004	0.537221	0.728398	0.689309	0.715707	0.709215	0.897824	0.284693	0.565218	0.370083	0.587862
cg03440850	CHRM4	0.689309	0.92947	0.401145	0.668569	0.501536	0.829994	0.81099	0.965335	0.325895	0.949381	0.519248	0.722215	0.831716	0.952256	0.0510033	0.565218	0.179665	0.975659	0.669579	0.986209	0.222868	0.968179	0.340298	0.893078	0.325895	0.887191
cg03456651	C10orf105	0.450037	0.871384	0.669579	0.851132	0.873447	0.887191	0.894427	0.86356	0.573913	0.464831	0.401145	0.78371	0.650034	0.975659	0.0208429	0.389184	0.978837	0.893078	0.401145	0.92947	0.689309	0.935829	0.81099	0.80091	0.978837	0.840804
cg03476395	NA	0.790373	0.952256	0.169733	0.924243	0.0288646	0.968179	0.749509	0.95549	0.298089	0.822647	0.0466957	0.888305	0.141999	0.961265	0.271638	0.57706	0.150901	0.722215	0.555445	0.924243	0.284693	0.763047	0.102492	0.829994	0.109737	0.822647
cg03488275	DTNA	0.417141	0.857366	0.749509	0.715707	0.340298	0.493399	0.271638	0.970742	0.573913	0.902925	0.150901	0.851132	0.555445	0.918027	0.0388453	0.464831	0.258926	0.989108	0.271638	0.851132	0.519248	0.92947	0.20057	0.95549	0.211545	0.989108
cg03491584	JAK3	0.20057	0.736557	0.311824	0.946717	0.936558	0.829994	0.20057	0.946717	0.311824	0.805982	0.355028	0.565218	0.769875	0.695285	0.325895	0.795335	0.709215	0.700614	0.433441	0.897824	0.790373	0.80091	0.790373	0.654737	0.749509	0.664455
cg03532459	EDC4	0.729285	0.940546	0.501536	0.811717	0.790373	0.97864	0.915468	0.795335	0.894427	0.902925	0.555445	0.700614	1	0.897824	0.20057	0.538367	0.573913	0.78371	0.852539	0.795335	0.790373	0.888305	0.630685	0.736557	0.769875	0.749546
cg03535099	TBCD	0.189944	0.728398	0.555445	0.887191	0.466922	0.952256	0.501536	0.736557	0.150901	0.811717	0.0766523	0.833551	0.385457	0.949381	0.0145521	0.822647	0.035287	0.935829	0.0655431	0.86356	0.20057	0.952256	0.016471	0.952256	0.0259841	0.946717
cg03556576	NA	0.689309	0.92947	0.709215	0.897824	0.709215	0.874069	0.592615	0.975659	0.790373	0.970742	0.117307	0.897824	0.355028	1	0.189944	0.736557	0.81099	0.902925	0.709215	0.965335	0.370083	0.952256	0.592615	0.912612	0.729285	0.949381
cg03569412	MBD3	0.894427	0.970742	0.749509	0.935829	0.150901	0.935829	0.709215	0.887191	0.0766523	0.700614	0.709215	0.624361	0.370083	0.843309	0.0889534	0.443037	0.311824	0.524864	0.749509	0.613434	0.20057	0.736557	0.519248	0.453004	0.555445	0.479821
cg03582419	NA	0.592615	0.907207	0.519248	0.946717	0.852539	0.700614	0.749509	0.907207	0.311824	0.952256	0.0889534	0.668569	0.831716	0.833551	2.20821e-05	0.728398	0.311824	0.95549	0.669579	0.935829	0.325895	0.840804	0.141999	0.907207	0.150901	0.940546
cg03646501	SEPT11	0.404702	0.857139	0.244282	0.888305	0.579584	0.965335	0.229113	0.935829	0.404702	0.624361	0.445838	0.935829	0.907364	0.840804	0.328227	0.641372	0.556306	0.811717	0.676065	0.946717	0.425038	0.736557	0.75142	0.888305	0.579584	0.897824
cg03707117	NA	0.127553	0.685628	0.0375884	0.77366	0.651477	0.907207	0.627188	0.946717	0.425038	0.811717	0.229113	0.641372	0.603218	0.961265	0.0375884	0.108249	0.986743	0.811717	0.346594	0.924243	0.404702	0.822647	0.404702	0.695285	0.556306	0.700614
cg03723178	HADH	0.501536	0.887191	0.650034	0.538367	0.592615	0.919067	0.189944	0.764932	0.729285	0.857139	0.630685	0.871384	0.81099	0.975659	0.298089	0.827088	0.385457	0.897824	0.894427	0.92947	0.20057	0.86356	0.852539	0.947566	0.749509	0.907207
cg03757522	METTL20	0.769875	0.949381	0.258926	0.918027	0.592615	0.907207	0.433441	0.912612	0.433441	0.86356	0.311824	0.764932	0.325895	0.908681	0.790373	0.538367	0.401145	0.995859	0.501536	0.833551	0.650034	0.857139	0.355028	0.857139	0.24656	0.897824
cg03805019	NA	0.501536	0.887191	0.102492	0.78371	0.0655431	0.907207	0.466922	0.728398	0.284693	0.940546	0.355028	0.912612	0.769875	0.95549	0.433441	0.805982	0.0955652	0.843309	0.852539	0.970742	0.0510033	0.736557	0.298089	0.965335	0.284693	0.946717
cg03806069	NA	0.169733	0.715707	0.189944	0.654737	0.519248	0.613434	0.831716	0.86356	0.769875	0.86356	0.325895	0.811717	0.24656	0.822647	0.831716	0.952256	0.894427	0.851132	0.573913	0.887191	0.592615	0.918027	0.630685	0.833551	0.573913	0.77366
cg03813904	LRRN1	0.169733	0.715707	0.133434	0.728398	0.831716	0.888305	0.519248	0.874069	0.035287	0.80091	0.179665	0.833551	0.630685	0.949381	0.011205	0.86356	0.24656	0.65318	0.189944	0.965335	0.466922	0.57706	0.0604199	0.805982	0.0955652	0.80091
cg03814231	SEPT9	0.484091	0.883006	0.23454	0.685628	0.370083	0.961265	0.311824	0.961265	0.0319628	0.949381	0.669579	0.822647	0.852539	0.77366	0.117307	0.961265	0.729285	0.970742	0.466922	0.902925	0.81099	0.907207	0.401145	0.912612	0.484091	0.902925
cg03854322	SAP130	0.141999	0.695285	0.325895	0.764932	0.284693	0.840804	0.81099	0.888305	0.284693	0.524864	0.0208429	0.722215	0.211545	0.912612	0.023313	0.403503	0.0709517	0.77366	0.0889534	0.728398	0.169733	0.874069	0.00447316	0.603271	0.00728204	0.65318
cg03860530	NA	0.978837	0.989108	0.852539	0.822647	0.537221	0.80091	0.519248	0.811717	0.936558	0.509211	0.325895	0.924243	0.284693	0.965335	0.749509	0.668569	0.769875	0.940546	0.630685	0.874069	0.537221	0.95549	0.790373	0.851132	0.611542	0.883006
cg03862705	NAT8B	0.484091	0.883006	0.179665	0.965335	0.894427	0.893078	0.519248	0.95549	0.325895	0.80091	0.689309	0.464831	0.141999	0.749546	0.450037	0.464831	0.501536	0.618627	0.537221	0.641372	0.179665	0.715707	0.936558	0.336134	0.957685	0.368352
cg03866836	GRAMD1B	0.873447	0.968179	0.81099	0.722215	0.466922	0.970742	0.222868	0.888305	0.769875	0.97864	0.611542	0.822647	0.501536	0.80091	0.355028	0.946717	0.81099	0.949381	0.484091	0.912612	0.340298	0.893078	0.790373	0.952256	0.873447	0.908681
cg03876697	IL17B	0.726057	0.940546	0.365468	0.95549	0.556306	0.874069	0.510885	0.888305	0.776998	0.822647	0.700932	0.92947	0.467089	0.695285	0.488776	0.871384	0.676065	0.887191	0.533401	0.893078	0.365468	0.722215	0.776998	0.97864	0.776998	0.986209
cg03907079	NA	0.831716	0.961265	0.592615	0.840804	0.689309	0.897824	0.555445	0.763047	0.873447	0.949381	0.222868	0.908681	0.769875	0.887191	0.00447316	0.833551	0.669579	0.95549	0.611542	0.883006	0.466922	0.829994	0.519248	0.952256	0.630685	0.968179
cg03975077	BSDC1	1	1	0.484091	0.907207	0.466922	0.92947	0.24656	0.888305	0.894427	0.952256	0.141999	0.935829	0.689309	0.874069	0.0426456	0.887191	0.555445	0.92947	0.650034	0.893078	0.790373	0.840804	0.630685	0.952256	0.669579	0.952256
cg04026833	BCAS3	0.0766523	0.624361	0.669579	0.883006	0.179665	0.874069	0.117307	0.897824	0.355028	0.968179	0.018565	0.763047	0.133434	0.949381	0.0766523	0.336134	0.000105593	0.924243	0.023313	0.908681	0.018565	0.874069	0.000105593	0.888305	0.000159971	0.912612
cg04032897	NA	0.915468	0.975659	0.370083	0.924243	0.355028	0.722215	0.0426456	0.77366	0.355028	0.970742	0.211545	0.695285	0.370083	0.92947	0.311824	0.547278	0.222868	0.897824	0.370083	0.918027	0.417141	0.952256	0.24656	0.912612	0.298089	0.924243
cg04052427	C2orf67	0.0655431	0.613434	0.0766523	0.840804	0.790373	0.833551	0.311824	0.668569	0.729285	0.833551	0.340298	0.453004	0.417141	0.685628	0.355028	0.624361	0.537221	0.121398	0.298089	0.464831	0.81099	0.453004	0.311824	0.121398	0.298089	0.121398
cg04120842	PARP4	0.109737	0.664455	0.189944	0.624361	0.433441	0.952256	0.370083	0.547278	0.109737	0.833551	0.082651	0.749546	0.109737	0.840804	0.355028	0.811717	0.519248	0.763047	0.179665	0.840804	0.894427	0.857366	0.125204	0.77366	0.109737	0.805982
cg04121561	NA	0.669579	0.924243	0.370083	0.728398	0.211545	0.86356	0.769875	0.811717	0.81099	0.940546	0.117307	0.829994	0.769875	0.857366	0.0319628	0.833551	0.709215	0.893078	0.650034	0.805982	0.669579	0.95549	0.749509	0.811717	0.790373	0.805982
cg04122324	KIAA1704	0.0766523	0.624361	0.179665	0.840804	0.433441	0.749546	0.355028	0.840804	0.81099	0.664455	0.519248	0.629814	0.385457	0.664455	0.749509	0.833551	0.370083	0.888305	0.325895	0.722215	0.894427	0.970742	0.298089	0.683602	0.433441	0.664455
cg04131434	NA	0.466922	0.874069	0.555445	0.722215	0.298089	0.86356	0.433441	0.949381	0.24656	0.95549	0.258926	0.668569	0.23454	0.949381	0.669579	0.509211	0.611542	0.935829	0.417141	0.918027	0.141999	0.924243	0.81099	0.946717	0.749509	0.952256
cg04150276	GNPNAT1	0.650034	0.918027	0.611542	0.897824	0.630685	0.805982	0.466922	0.833551	0.650034	0.95549	0.0709517	0.888305	0.340298	0.843309	0.00447316	0.946717	0.81099	0.840804	0.433441	0.822647	0.790373	0.970742	0.211545	0.805982	0.311824	0.86356
cg04203628	ZNF619	0.133434	0.685628	0.0655431	0.908681	0.915468	0.912612	0.894427	0.86356	0.729285	0.77366	0.24656	0.78371	0.401145	0.764932	0.325895	0.924243	0.915468	0.908681	0.894427	0.857366	0.749509	0.695285	0.466922	0.95549	0.630685	0.946717
cg04224442	CTIF	0.298089	0.805982	0.189944	0.613434	0.915468	0.975659	0.519248	0.874069	0.650034	0.918027	0.340298	0.618627	0.790373	0.829994	0.0288646	0.336134	0.311824	0.95549	0.957685	0.86356	0.298089	0.952256	0.311824	0.749546	0.450037	0.811717
cg04251194	NA	0.102492	0.654737	0.450037	0.728398	0.729285	0.975659	0.401145	0.970742	0.0889534	0.940546	0.0426456	0.77366	0.20057	0.851132	0.035287	0.822647	0.0655431	0.975659	0.0208429	0.970742	0.370083	0.946717	0.018565	0.874069	0.016471	0.912612
cg04251616	ARHGAP15	0.173939	0.722215	0.161523	0.871384	0.510885	0.940546	0.488776	0.888305	0.0250967	0.918027	0.107593	0.829994	0.445838	0.952256	0.0185732	0.493399	0.259998	0.811717	0.186905	0.986209	0.603218	0.805982	0.0479117	0.811717	0.0738777	0.871384
cg04252849	PABPN1	0.00529949	0.35512	0.011205	0.713004	0.466922	0.888305	0.573913	0.851132	0.484091	0.641372	0.709215	0.547278	0.160145	0.736557	0.555445	0.524864	0.978837	0.613434	0.0955652	0.464831	0.222868	0.840804	0.573913	0.453004	0.689309	0.453004
cg04294383	CYFIP1	0.603218	0.908681	0.651477	0.403503	0.533401	0.874069	0.149656	0.887191	0.0111434	0.479821	0.384841	0.664455	0.828717	0.871384	0.0479117	0.453004	0.173939	0.785127	0.346594	0.728398	0.244282	0.908681	0.117308	0.576182	0.089724	0.624361
cg04310193	SLC6A9	0.0388453	0.538367	0.417141	0.919067	0.573913	0.893078	0.957685	0.902925	0.23454	0.883006	0.0388453	0.935829	0.00447316	0.708608	0.709215	0.897824	0.150901	0.989108	0.00623306	0.65318	1	0.763047	0.0208429	0.902925	0.023313	0.92947
cg04339275	NA	0.0466957	0.565218	0.00208314	0.857366	0.978837	0.902925	0.650034	0.700614	0.222868	0.403503	0.189944	0.843309	0.611542	0.961265	0.0426456	0.576182	0.749509	0.722215	0.466922	0.833551	0.978837	0.77366	0.211545	0.668569	0.311824	0.644427
cg04390470	IFT80	0.0709517	0.618627	0.0145521	0.282093	0.650034	0.989108	0.915468	0.986209	0.284693	0.764932	0.298089	0.538367	0.709215	0.336134	0.133434	0.935829	0.729285	0.700614	0.501536	0.366651	0.936558	1	0.325895	0.464831	0.484091	0.464831
cg04396803	COL5A2	0.592615	0.907207	0.385457	0.443037	0.189944	0.918027	0.555445	0.918027	0.555445	0.763047	0.573913	0.728398	0.915468	0.908681	0.978837	0.547278	0.519248	0.946717	0.957685	0.874069	0.284693	0.989108	0.555445	0.749546	0.417141	0.811717
cg04407490	JDP2	0.401145	0.851132	1	0.843309	0.873447	0.728398	0.169733	0.975659	0.769875	0.80091	0.689309	0.805982	0.311824	0.935829	0.484091	0.685628	0.749509	0.940546	0.23454	0.887191	0.650034	0.97864	0.831716	0.822647	0.689309	0.883006
cg04410217	NA	0.082651	0.629814	0.340298	1	0.957685	0.968179	0.611542	0.897824	0.284693	0.897824	0.011205	0.902925	0.0709517	0.975659	0.0388453	0.989108	0.141999	0.888305	0.0288646	0.986209	0.630685	0.80091	0.00975954	0.897824	0.0208429	0.857366
cg04468795	DDX50	0.211545	0.749546	0.160145	0.829994	0.211545	0.986209	0.355028	0.715707	0.298089	0.949381	0.0604199	0.92947	0.311824	0.811717	0.018565	0.883006	0.450037	0.946717	0.284693	0.764932	0.749509	0.918027	0.0766523	0.961265	0.109737	0.92947
cg04490083	NA	0.0604199	0.603271	0.133434	0.708608	0.325895	0.749546	0.133434	0.908681	0.340298	0.80091	0.749509	0.403503	0.689309	0.618627	0.790373	0.538367	0.401145	0.695285	0.298089	0.493399	0.769875	0.912612	0.501536	0.389184	0.466922	0.464831
cg04499670	ST6GALNAC1	0.611542	0.908681	0.160145	0.685628	0.340298	0.822647	0.978837	0.833551	0.501536	0.805982	0.592615	0.603271	0.466922	0.811717	0.284693	0.453004	0.501536	0.871384	0.831716	0.80091	0.484091	0.946717	0.729285	0.624361	0.592615	0.664455
cg04506308	PDCD6	0.611542	0.908681	0.709215	0.708608	0.340298	0.829994	0.689309	0.685628	0.729285	0.829994	0.082651	0.946717	0.298089	0.92947	0.023313	0.952256	0.790373	0.851132	0.466922	0.805982	0.689309	0.949381	0.271638	0.887191	0.385457	0.874069
cg04513882	LIPH	0.957685	0.986209	0.669579	0.935829	0.592615	0.829994	0.117307	0.989108	0.160145	0.887191	0.271638	0.907207	0.81099	0.874069	0.000806674	0.80091	0.749509	0.887191	0.873447	0.961265	0.669579	0.883006	0.466922	0.940546	0.450037	0.907207
cg04539241	SNORA76	0.355028	0.833551	0.325895	0.924243	0.749509	0.907207	1	0.92947	0.258926	0.940546	0.0655431	0.629814	0.729285	0.805982	0.00447316	0.464831	0.20057	0.952256	0.573913	0.874069	0.141999	0.92947	0.0709517	0.795335	0.0655431	0.843309
cg04601090	PLEKHG5	0.035287	0.524864	0.0555756	0.822647	0.592615	0.946717	0.179665	0.668569	0.417141	0.708608	0.23454	0.795335	0.537221	0.95549	0.0766523	0.215923	0.258926	0.946717	0.189944	0.968179	0.592615	0.924243	0.125204	0.874069	0.211545	0.871384
cg04659582	NA	0.709215	0.935829	0.873447	0.587862	0.109737	0.907207	0.894427	1	0.709215	0.78371	0.189944	0.613434	0.311824	0.940546	0.769875	0.336134	0.592615	0.736557	0.611542	0.902925	0.873447	0.695285	0.466922	0.618627	0.355028	0.613434
cg04680754	MDGA1	0.519248	0.888305	0.24656	0.968179	0.749509	0.664455	0.284693	0.722215	0.484091	0.857366	0.450037	0.764932	0.484091	0.893078	0.81099	0.624361	0.258926	0.78371	0.749509	0.728398	0.102492	0.907207	0.936558	0.683602	0.873447	0.749546
cg04708585	DOK6	0.189944	0.728398	0.0555756	0.77366	0.385457	0.946717	0.769875	0.970742	0.298089	0.935829	0.466922	0.728398	0.873447	0.811717	0.082651	0.949381	0.689309	0.907207	0.537221	0.908681	0.325895	0.968179	0.831716	0.874069	0.957685	0.833551
cg04745350	PPP6R3	0.169733	0.715707	0.284693	0.587862	0.915468	0.843309	0.0955652	0.80091	0.915468	0.883006	0.117307	0.871384	0.709215	0.883006	0.0555756	0.95549	0.102492	0.78371	0.689309	0.946717	0.102492	0.654737	0.102492	0.97864	0.133434	0.968179
cg04780086	ACOXL	0.81099	0.95549	0.573913	0.80091	0.519248	0.975659	0.915468	0.949381	0.689309	0.805982	0.0604199	0.874069	0.611542	0.968179	0.00845473	0.629814	0.340298	0.92947	0.669579	0.893078	0.271638	0.822647	0.169733	0.961265	0.133434	0.986209
cg04802657	CCDC101	0.689309	0.92947	0.689309	0.902925	0.0426456	0.888305	0.117307	0.65318	0.355028	0.975659	0.484091	0.668569	0.537221	0.935829	0.0127996	0.587862	0.749509	0.654737	0.433441	0.92947	0.957685	0.654737	0.852539	0.654737	0.936558	0.685628
cg04820911	MFSD7	0.592615	0.907207	0.484091	0.92947	0.790373	0.547278	0.978837	0.975659	0.573913	0.92947	0.311824	0.603271	0.936558	0.908681	0.0766523	0.380317	0.769875	0.829994	0.573913	0.924243	0.852539	0.795335	0.769875	0.715707	0.852539	0.685628
cg04854052	ARHGAP26	0.957685	0.986209	0.611542	0.883006	0.0319628	0.952256	0.0604199	0.668569	0.298089	0.833551	0.611542	0.883006	0.81099	0.893078	0.20057	0.423396	0.325895	0.946717	0.978837	0.86356	0.179665	0.986209	0.852539	0.965335	0.894427	0.97864
cg04859451	ADCK1	0.501536	0.887191	1	0.908681	0.769875	0.509211	0.894427	0.989108	0.936558	0.902925	0.000159971	0.811717	0.0655431	0.97864	0.00845473	0.624361	0.179665	0.949381	0.385457	0.902925	0.385457	0.965335	0.018565	0.949381	0.0208429	0.965335
cg04890516	PAK1	0.370083	0.840804	0.325895	1	0.749509	0.949381	0.417141	0.603271	0.082651	0.805982	0.0955652	0.908681	0.749509	0.95549	0.000454615	0.736557	0.141999	0.822647	0.450037	0.989108	0.169733	0.722215	0.0466957	0.965335	0.0510033	0.970742
cg04898458	CPPED1	0.385457	0.843309	0.611542	0.822647	0.630685	0.946717	0.749509	0.970742	0.325895	0.97864	0.729285	0.121398	0.831716	0.613434	0.417141	0.380317	0.433441	0.722215	0.450037	0.843309	0.537221	0.843309	0.689309	0.453004	0.519248	0.464831
cg04927113	NA	0.404702	0.857139	0.802772	0.908681	0.881036	0.912612	0.404702	0.857366	0.200423	0.629814	0.310376	0.65318	0.627188	0.946717	0.161523	0.168857	0.186905	0.695285	0.138334	0.871384	0.445838	0.715707	0.127553	0.565218	0.117308	0.57706
cg04929633	RBM33	0.0319628	0.509211	0.109737	0.95549	0.450037	0.970742	0.769875	0.946717	0.189944	0.822647	0.00975954	0.940546	0.141999	0.961265	0.00728204	0.857366	0.0555756	0.86356	0.0466957	0.871384	0.24656	0.893078	0.00133319	0.92947	0.00374608	0.888305
cg04949953	NA	0.915468	0.975659	0.936558	0.664455	0.689309	0.871384	0.555445	0.857139	0.501536	0.736557	0.160145	0.811717	0.936558	0.912612	0.0889534	0.713004	0.709215	0.728398	0.852539	0.695285	0.401145	0.871384	0.417141	0.685628	0.340298	0.668569
cg04988216	ROR1	0.484091	0.883006	0.189944	0.97864	0.20057	0.92947	0.117307	0.949381	0.016471	0.728398	0.370083	0.389184	0.873447	0.695285	0.00529949	0.368352	0.709215	0.587862	0.749509	0.565218	0.852539	0.77366	0.385457	0.247592	0.417141	0.333555
cg05016425	TADA1	0.936558	0.97864	0.852539	0.728398	0.417141	0.736557	0.284693	0.897824	0.417141	0.887191	0.20057	0.708608	0.978837	0.97864	0.0709517	0.641372	0.749509	0.935829	0.769875	0.965335	0.537221	0.851132	0.501536	0.857366	0.417141	0.829994
cg05036219	NA	0.466922	0.874069	0.355028	0.965335	0.790373	0.857366	0.0766523	0.668569	0.117307	0.453004	0.169733	0.840804	0.450037	0.968179	0.0208429	0.35512	0.650034	0.935829	0.311824	0.946717	0.915468	0.965335	0.179665	0.843309	0.23454	0.857366
cg05036279	NA	0.592615	0.907207	0.709215	0.833551	0.417141	0.952256	0.284693	0.80091	0.689309	0.857366	0.271638	0.736557	0.749509	0.989108	0.0388453	0.618627	0.957685	0.946717	0.81099	0.949381	0.957685	0.893078	0.592615	0.887191	0.650034	0.857366
cg05041789	NA	0.0599721	0.603271	0.0425401	0.935829	0.510885	0.857366	0.75142	0.624361	0.0216659	0.668569	0.127553	0.715707	0.533401	0.871384	0.0815528	0.464831	0.510885	0.918027	0.276255	0.811717	0.986743	0.975659	0.200423	0.722215	0.214492	0.764932
cg05080074	PTH	0.385457	0.843309	0.133434	0.547278	0.915468	0.888305	0.894427	0.80091	1	0.92947	0.284693	0.795335	0.915468	0.946717	0.0127996	0.538367	0.978837	0.986209	0.957685	0.95549	0.957685	0.986209	0.519248	0.907207	0.689309	0.918027
cg05081050	NUDT14	0.173939	0.722215	0.425038	0.685628	0.365468	0.975659	0.276255	0.947566	0.579584	0.464831	0.0815528	0.685628	0.556306	0.893078	0.089724	0.629814	0.000204472	0.888305	0.488776	0.80091	0.0016368	0.995859	0.00609992	0.736557	0.00609992	0.757512
cg05086993	TAS1R1	0.936558	0.97864	0.831716	0.86356	0.831716	0.840804	0.271638	0.970742	0.831716	1	0.0655431	0.80091	0.573913	0.975659	0.0555756	0.423396	1	0.989108	0.81099	0.986209	0.769875	0.986209	0.401145	0.888305	0.355028	0.92947
cg05157846	OR1L6	0.370083	0.840804	0.484091	0.961265	0.0889534	0.961265	0.466922	0.80091	0.133434	0.907207	0.298089	0.629814	0.573913	0.897824	0.20057	0.644427	0.150901	0.121398	0.20057	0.887191	0.23454	0.256478	0.0655431	0.366651	0.0766523	0.366651
cg05195566	ISLR	0.573913	0.902925	0.401145	0.883006	0.433441	0.641372	0.873447	0.795335	0.0955652	0.961265	0.537221	0.613434	0.669579	0.902925	0.133434	0.587862	0.450037	1	0.769875	0.95549	0.325895	0.949381	0.355028	0.851132	0.417141	0.833551
cg05209078	SMG6	0.222868	0.763047	0.519248	0.851132	0.271638	0.86356	0.385457	0.874069	0.189944	0.685628	0.298089	0.805982	0.611542	0.902925	0.222868	0.736557	0.0388453	0.700614	0.102492	0.736557	0.0555756	0.764932	0.0388453	0.613434	0.0319628	0.624361
cg05237892	SPATA16	0.630685	0.912612	0.915468	0.888305	0.466922	0.795335	0.709215	0.968179	0.978837	0.65318	0.00728204	0.893078	0.179665	0.924243	0.00255858	0.685628	0.24656	0.871384	0.466922	0.949381	0.450037	0.822647	0.0388453	0.833551	0.0604199	0.857366
cg05252322	NA	0.325895	0.822647	0.433441	0.975659	0.769875	0.874069	1	0.843309	0.0319628	0.728398	0.501536	0.805982	0.936558	0.908681	0.0709517	0.763047	0.0426456	0.538367	0.24656	0.654737	0.0388453	0.587862	0.0709517	0.538367	0.0555756	0.509211
cg05278271	PEX11G	0.852539	0.965335	0.450037	0.86356	0.109737	0.949381	0.729285	0.935829	0.401145	0.989108	0.0889534	0.368352	0.125204	0.722215	0.709215	0.286737	0.555445	0.77366	0.573913	0.874069	0.537221	0.871384	0.179665	0.538367	0.169733	0.603271
cg05289466	KDM4B	0.433441	0.86356	0.385457	0.871384	0.81099	0.664455	0.611542	1	0.325895	0.509211	0.385457	0.887191	0.957685	0.97864	0.0426456	0.618627	0.340298	0.547278	0.450037	0.77366	0.325895	0.538367	0.211545	0.618627	0.284693	0.587862
cg05300553	NA	0.986743	0.995859	0.700932	0.843309	0.828717	0.95549	0.854813	0.940546	0.986743	0.851132	0.0984012	0.641372	0.802772	0.683602	0.00486206	0.935829	0.488776	0.897824	0.510885	0.902925	0.244282	0.893078	0.29305	0.722215	0.365468	0.715707
cg05301808	C1orf21	0.689309	0.92947	0.957685	0.935829	0.957685	0.961265	0.0766523	0.908681	0.271638	0.822647	0.501536	0.843309	0.957685	0.986209	0.0709517	0.547278	0.790373	0.829994	0.936558	0.871384	0.709215	0.822647	0.915468	0.749546	0.81099	0.80091
cg05303899	NA	1	1	0.894427	0.986209	0.669579	0.986209	0.23454	0.966815	0.81099	0.995859	0.852539	0.654737	0.325895	0.95549	0.150901	0.35512	0.450037	0.887191	0.466922	0.888305	0.23454	0.77366	0.852539	0.805982	0.957685	0.840804
cg05308867	NA	0.915468	0.975659	0.630685	0.970742	0.385457	0.924243	0.936558	0.624361	0.385457	0.795335	0.211545	0.887191	0.484091	0.986209	0.0604199	0.618627	0.23454	0.952256	0.169733	0.97864	0.466922	0.935829	0.133434	0.975659	0.141999	0.95549
cg05362167	CFAP70	0.370083	0.840804	0.936558	0.912612	0.484091	0.843309	0.466922	0.764932	0.141999	0.95549	0.0319628	0.965335	0.0766523	0.822647	0.311824	0.700614	0.160145	0.871384	0.117307	0.874069	0.501536	0.764932	0.0426456	0.965335	0.018565	0.986209
cg05371064	MAN1A1	0.729285	0.940546	0.873447	0.97864	0.978837	0.883006	0.385457	0.97864	0.484091	0.843309	0.689309	0.749546	0.519248	0.883006	0.102492	0.603271	0.611542	0.764932	0.81099	0.715707	0.179665	0.874069	0.450037	0.685628	0.466922	0.695285
cg05381290	FLRT2	0.466922	0.874069	0.709215	0.968179	0.141999	0.989108	0.769875	0.874069	0.769875	0.695285	0.00845473	0.509211	0.117307	0.624361	0.0259841	0.811717	0.573913	0.708608	0.298089	0.668569	0.936558	0.887191	0.125204	0.547278	0.141999	0.453004
cg05385075	ERI1	0.445838	0.871384	0.556306	0.935829	0.149656	0.695285	0.986743	0.843309	0.676065	0.883006	0.0815528	0.92947	0.726057	0.888305	0.0158006	0.654737	0.0984012	0.908681	0.700932	0.95549	0.0815528	0.722215	0.0479117	0.871384	0.0479117	0.874069
cg05455234	PCNT	0.466922	0.874069	0.189944	0.897824	0.109737	0.700614	0.689309	0.949381	0.102492	0.949381	0.573913	0.380317	0.831716	0.668569	0.0889534	0.479821	0.709215	0.902925	0.894427	0.805982	0.519248	0.97864	1	0.683602	0.957685	0.695285
cg05465967	PIP4K2A	0.417141	0.857366	0.709215	0.728398	0.00728204	0.664455	0.592615	0.995859	0.790373	0.92947	0.298089	0.629814	0.258926	0.940546	0.650034	0.453004	0.630685	0.654737	0.258926	0.935829	0.915468	0.629814	0.355028	0.576182	0.433441	0.576182
cg05527782	MIR7641-2	0.501536	0.887191	0.790373	0.935829	0.573913	0.368352	0.978837	0.92947	0.385457	0.654737	0.00845473	0.902925	0.325895	0.961265	0.035287	0.641372	0.271638	0.935829	0.630685	0.970742	0.385457	0.888305	0.0889534	1	0.082651	0.986209
cg05530288	NA	0.385457	0.843309	0.611542	0.952256	0.23454	0.902925	0.133434	0.907207	0.790373	0.952256	0.650034	0.805982	0.831716	0.78371	0.370083	0.918027	0.978837	0.912612	0.729285	0.78371	0.537221	0.975659	0.749509	0.833551	0.650034	0.86356
cg05532892	PDE3B	0.537221	0.893078	0.630685	0.908681	0.957685	0.764932	0.729285	0.989108	0.729285	0.843309	0.852539	0.380317	0.81099	0.822647	0.630685	0.524864	0.325895	0.795335	0.417141	0.912612	0.23454	0.843309	0.311824	0.641372	0.258926	0.629814
cg05599336	NA	0.284693	0.80091	0.211545	0.912612	0.417141	0.986209	0.894427	0.685628	0.769875	0.952256	0.936558	0.918027	0.325895	0.961265	0.222868	0.840804	0.23454	0.989108	0.401145	0.940546	0.0466957	0.893078	0.669579	0.946717	0.709215	0.918027
cg05608626	ZADH2	0.519248	0.888305	0.340298	0.749546	0.81099	0.857366	0.573913	0.940546	0.385457	0.940546	0.0388453	0.965335	0.630685	0.95549	0.000806674	0.912612	0.537221	0.822647	0.749509	0.857366	0.450037	0.764932	0.133434	0.811717	0.141999	0.78371
cg05631109	SEC14L4	0.484091	0.883006	0.669579	0.829994	0.385457	0.95549	0.81099	0.970742	0.160145	0.949381	0.311824	0.97864	0.537221	0.822647	0.284693	0.763047	0.894427	0.764932	0.325895	0.851132	0.630685	0.565218	0.630685	0.924243	0.537221	0.935829
cg05684015	DR1	0.831716	0.961265	0.573913	0.924243	1	0.843309	0.669579	0.902925	0.150901	0.843309	0.141999	0.538367	0.211545	0.912612	0.709215	0.215923	0.852539	0.893078	0.978837	0.946717	0.894427	0.871384	0.650034	0.685628	0.573913	0.695285
cg05702364	ZEB2	0.0709517	0.618627	0.109737	0.902925	0.141999	1	0.790373	0.95549	0.0889534	0.708608	0.0889534	0.811717	0.370083	0.893078	0.0426456	0.80091	0.117307	0.970742	0.117307	0.822647	0.325895	0.912612	0.023313	0.912612	0.035287	0.893078
cg05749423	QRICH1	0.211545	0.749546	0.179665	0.664455	1	0.695285	0.749509	0.924243	0.141999	0.700614	0.401145	0.695285	0.729285	0.749546	0.0766523	0.935829	0.689309	0.965335	0.222868	0.989108	0.936558	0.970742	0.417141	0.918027	0.401145	0.902925
cg05751616	IFFO1	0.23454	0.764932	0.24656	0.722215	0.852539	1	0.749509	0.952256	0.0604199	0.641372	0.519248	0.641372	0.519248	0.840804	0.222868	0.547278	0.873447	0.668569	0.082651	0.668569	0.450037	0.822647	0.450037	0.464831	0.519248	0.524864
cg05799577	NA	0.630685	0.912612	0.852539	0.77366	0.555445	0.965335	0.592615	0.946717	0.611542	0.695285	0.00975954	0.851132	0.284693	0.940546	0.00133319	0.624361	0.125204	0.92947	0.258926	0.763047	0.271638	0.97864	0.035287	0.857366	0.0388453	0.851132
cg05804650	NA	0.0319628	0.509211	0.0208429	0.965335	0.936558	0.897824	0.790373	0.946717	0.179665	0.603271	0.102492	0.888305	0.370083	0.888305	0.0127996	0.763047	0.450037	0.968179	0.117307	0.629814	0.957685	0.871384	0.0955652	0.871384	0.160145	0.888305
cg05831237	NA	0.0655431	0.613434	0.23454	0.464831	0.150901	0.97864	0.401145	0.907207	0.484091	0.908681	0.0709517	0.389184	0.284693	0.80091	0.0604199	0.247592	0.0145521	0.683602	0.117307	0.78371	0.0510033	0.795335	0.00447316	0.524864	0.00623306	0.538367
cg05836817	NA	0.150901	0.700614	0.0709517	0.764932	0.790373	0.700614	1	0.952256	0.325895	0.722215	0.24656	0.654737	0.466922	0.840804	0.0426456	0.423396	0.894427	0.871384	0.222868	0.668569	0.370083	0.986209	0.433441	0.65318	0.573913	0.708608
cg05848378	KRTAP4-1	0.141999	0.695285	0.125204	0.618627	0.936558	0.952256	0.749509	0.851132	0.169733	0.883006	0.0319628	0.618627	0.417141	0.80091	0.000105593	0.603271	0.258926	0.443037	0.258926	0.668569	0.537221	0.57706	0.0388453	0.336134	0.0709517	0.366651
cg05852845	OR6M1	0.729285	0.940546	0.978837	0.683602	0.915468	0.97864	0.915468	1	0.729285	0.822647	0.630685	0.77366	0.370083	0.874069	0.018565	0.547278	0.370083	0.970742	0.630685	0.763047	0.0709517	0.840804	0.433441	0.86356	0.466922	0.902925
cg05865596	NCSTN	0.873447	0.968179	0.915468	0.989108	1	0.975659	0.484091	0.946717	0.611542	0.715707	0.141999	0.509211	0.573913	0.857366	0.117307	0.121398	0.957685	0.78371	0.831716	0.78371	1	0.893078	0.484091	0.538367	0.611542	0.618627
cg05877303	SEC24D	0.729285	0.940546	0.852539	0.975659	0.537221	1	0.978837	0.975659	0.81099	0.940546	0.0259841	0.912612	0.433441	0.840804	0.000806674	0.453004	0.370083	0.840804	0.501536	0.912612	0.450037	0.618627	0.0889534	0.86356	0.125204	0.874069
cg05903251	TBL3	0.189944	0.728398	0.0555756	0.965335	0.537221	0.893078	0.978837	0.883006	0.179665	0.908681	0.466922	0.695285	0.81099	0.902925	0.082651	0.668569	0.501536	0.986209	0.729285	0.961265	0.433441	1	0.370083	0.883006	0.385457	0.908681
cg05934783	PKP2	0.433441	0.86356	0.102492	0.587862	0.23454	0.893078	0.709215	0.989108	0.141999	0.95549	0.417141	0.479821	0.298089	0.86356	0.417141	0.215923	0.957685	0.840804	0.915468	0.887191	0.873447	0.871384	0.873447	0.641372	0.709215	0.683602
cg05948344	NA	0.957685	0.986209	0.915468	0.654737	0.284693	0.764932	0.519248	0.989108	0.0655431	0.722215	0.936558	0.874069	0.729285	0.95549	0.484091	0.629814	0.650034	0.887191	0.749509	0.940546	0.401145	0.86356	0.669579	0.840804	0.790373	0.843309
cg05980231	NA	0.978837	0.989108	0.484091	0.975659	0.258926	0.80091	0.709215	0.935829	0.555445	0.695285	0.466922	0.857366	0.258926	0.805982	0.592615	0.857366	0.873447	0.986209	0.340298	0.975659	0.650034	0.968179	0.709215	0.968179	0.573913	0.935829
cg06003267	NA	0.0426456	0.547278	0.117307	0.883006	0.709215	0.78371	0.20057	0.888305	0.298089	0.613434	0.179665	0.97864	0.370083	0.940546	0.0655431	0.883006	0.311824	0.918027	0.0889534	0.946717	0.936558	0.851132	0.150901	0.924243	0.222868	0.952256
cg06034885	NCAPG	0.519248	0.888305	0.669579	0.668569	0.537221	0.935829	0.915468	0.935829	0.141999	0.897824	0.169733	0.874069	0.873447	0.78371	0.00728204	0.907207	0.125204	0.968179	0.417141	0.829994	0.133434	0.918027	0.109737	0.935829	0.082651	0.902925
cg06079873	CBFA2T2	0.417141	0.857366	0.222868	0.924243	0.790373	0.893078	0.709215	0.736557	0.519248	0.805982	0.150901	0.722215	0.689309	0.840804	0.00623306	0.613434	0.630685	0.811717	0.555445	0.641372	0.650034	0.97864	0.169733	0.700614	0.258926	0.763047
cg06109677	TEX43	0.556306	0.897824	0.404702	0.763047	0.173939	0.952256	0.404702	0.975659	0.200423	0.695285	0.986743	0.715707	0.854813	0.968179	0.854813	0.368352	0.907364	0.683602	0.579584	0.857366	0.488776	0.685628	0.986743	0.664455	0.986743	0.629814
cg06134546	NA	0.81099	0.95549	0.894427	0.857139	0.630685	0.722215	0.466922	0.935829	0.873447	0.888305	0.082651	0.700614	0.370083	0.92947	0.0709517	0.366651	0.729285	0.912612	0.749509	0.897824	0.689309	0.918027	0.484091	0.715707	0.501536	0.78371
cg06154408	AGFG1	1	1	0.709215	0.970742	0.169733	0.912612	0.831716	0.857139	0.769875	0.736557	0.0955652	0.995859	0.519248	0.966815	0.0127996	0.966815	0.340298	0.975659	0.650034	0.907207	0.466922	0.887191	0.20057	0.995859	0.24656	0.995859
cg06187691	LIN52	0.271638	0.795335	0.284693	0.935829	0.160145	0.715707	0.592615	0.874069	0.630685	0.968179	0.873447	0.629814	0.936558	0.840804	0.484091	0.618627	0.915468	0.940546	1	0.946717	0.790373	0.92947	0.915468	0.883006	0.873447	0.887191
cg06211378	TSC22D2	0.173939	0.722215	0.445838	0.80091	0.244282	0.708608	0.346594	0.961265	0.854813	0.949381	0.0288828	0.65318	0.229113	0.888305	0.066688	0.423396	0.0185732	0.829994	0.365468	0.918027	0.0738777	0.874069	0.00609992	0.736557	0.00609992	0.77366
cg06225873	LRIG1	0.433441	0.86356	0.370083	0.871384	0.20057	0.77366	0.729285	0.907207	0.852539	0.912612	0.978837	0.968179	0.355028	0.97864	0.749509	0.883006	0.611542	0.975659	0.417141	1	0.258926	0.952256	0.852539	0.975659	1	0.968179
cg06238476	NA	0.915468	0.975659	0.831716	0.840804	0.650034	0.736557	0.978837	0.833551	0.978837	0.966815	0.573913	0.493399	0.519248	0.764932	0.018565	0.618627	0.433441	0.453004	0.630685	0.840804	0.211545	0.624361	0.501536	0.366651	0.592615	0.366651
cg06239404	LOC285847	0.179665	0.722215	0.189944	0.961265	0.211545	0.918027	0.894427	0.940546	0.189944	0.965335	0.189944	0.989108	0.650034	0.833551	0.150901	0.946717	0.23454	0.908681	0.355028	0.857366	0.24656	0.78371	0.117307	0.965335	0.102492	1
cg06249198	LMF1	0.592615	0.907207	0.790373	0.728398	0.852539	0.749546	0.852539	0.989108	0.401145	0.989108	0.035287	0.902925	0.24656	0.888305	0.0510033	0.453004	0.729285	0.86356	0.355028	0.912612	0.957685	0.749546	0.24656	0.887191	0.189944	0.907207
cg06261500	SND1	0.385457	0.843309	0.669579	0.952256	0.749509	0.965335	0.284693	0.970742	0.81099	0.728398	0.311824	0.728398	0.831716	0.918027	0.018565	0.700614	0.729285	0.764932	0.401145	0.833551	0.873447	0.77366	0.894427	0.668569	0.957685	0.654737
cg06279953	NA	0.592615	0.907207	0.450037	0.924243	0.790373	0.946717	0.630685	0.965335	0.370083	0.851132	0.0510033	0.524864	0.650034	0.77366	3.97377e-05	0.57706	0.501536	0.940546	0.592615	0.833551	0.501536	0.986209	0.125204	0.77366	0.150901	0.728398
cg06359253	DGCR2	0.555445	0.897824	0.790373	0.871384	0.555445	0.952256	0.466922	0.80091	0.401145	0.95549	0.0655431	0.811717	0.81099	0.961265	0.00529949	0.453004	0.102492	0.940546	0.592615	0.851132	0.0766523	0.968179	0.082651	0.970742	0.0766523	0.986209
cg06368200	NA	0.957685	0.986209	0.433441	0.952256	0.611542	0.897824	0.852539	0.912612	0.325895	0.840804	0.433441	0.57706	0.370083	0.918027	0.749509	0.108249	0.689309	0.887191	0.23454	0.907207	0.709215	0.887191	0.630685	0.683602	0.519248	0.700614
cg06404491	AGAP1	0.81099	0.95549	0.311824	0.86356	0.555445	0.908681	0.23454	0.874069	0.611542	0.851132	0.650034	0.613434	0.749509	0.95549	0.519248	0.35512	0.0655431	0.654737	1	0.907207	0.0127996	0.624361	0.501536	0.629814	0.450037	0.624361
cg06415087	ARL4A	0.222868	0.763047	0.501536	0.811717	0.466922	0.897824	0.258926	0.965335	0.501536	0.822647	0.102492	0.86356	0.592615	0.840804	0.0426456	0.946717	0.016471	0.92947	0.271638	0.764932	0.0208429	0.935829	0.0127996	0.912612	0.023313	0.888305
cg06430332	LPIN1	0.650034	0.918027	0.894427	0.887191	0.689309	0.874069	0.433441	0.764932	0.831716	0.908681	0.0510033	0.918027	0.189944	0.946717	0.0709517	0.888305	0.355028	0.613434	0.20057	1	0.555445	0.423396	0.0889534	0.887191	0.109737	0.871384
cg06438667	NA	0.611542	0.908681	0.555445	0.970742	0.284693	0.92947	0.611542	0.78371	0.729285	0.887191	0.537221	0.654737	0.709215	0.907207	0.873447	0.547278	0.630685	0.453004	0.852539	0.795335	0.484091	0.464831	0.894427	0.423396	0.81099	0.464831
cg06514727	PTPRC	0.650034	0.918027	0.873447	0.897824	0.831716	0.80091	0.555445	0.86356	0.24656	0.961265	0.0955652	0.57706	0.936558	0.728398	0.00845473	0.618627	0.082651	0.833551	0.831716	0.736557	0.0466957	0.897824	0.117307	0.641372	0.109737	0.664455
cg06552171	RASSF4	0.709215	0.935829	0.466922	0.968179	0.189944	0.961265	0.650034	0.908681	0.0889534	0.940546	0.355028	0.893078	0.573913	0.935829	0.00255858	0.968179	0.466922	0.912612	0.915468	0.965335	0.433441	0.883006	0.417141	0.970742	0.484091	0.95549
cg06554331	FAM21A	0.466922	0.874069	0.689309	0.874069	0.915468	0.728398	0.133434	0.897824	0.417141	0.77366	0.81099	0.65318	0.592615	0.97864	0.519248	0.380317	0.179665	0.629814	0.852539	0.961265	0.20057	0.565218	0.519248	0.668569	0.611542	0.664455
cg06573060	NAV2	0.417141	0.857366	0.0889534	0.92947	0.669579	0.975659	0.873447	0.918027	0.894427	0.641372	0.450037	0.833551	0.915468	0.902925	0.831716	0.286737	0.24656	0.874069	0.611542	0.975659	0.150901	0.86356	0.611542	0.857366	0.450037	0.883006
cg06630141	JADE2	0.978837	0.989108	0.484091	0.641372	0.689309	0.924243	0.689309	0.685628	0.611542	0.857366	0.519248	0.95549	0.769875	0.907207	0.169733	0.888305	1	0.722215	0.501536	0.965335	0.555445	0.736557	0.630685	0.888305	0.81099	0.908681
cg06649792	LINC01192	0.284693	0.80091	0.179665	0.883006	0.0955652	0.92947	0.790373	0.968179	0.749509	0.970742	0.23454	0.871384	0.433441	0.975659	0.340298	0.961265	0.769875	0.77366	0.957685	0.908681	0.433441	0.700614	0.709215	0.908681	0.769875	0.871384
cg06675531	SYNPO	1	1	0.915468	0.722215	0.385457	0.65318	0.831716	0.92947	0.433441	0.908681	0.385457	0.888305	0.501536	0.949381	0.0604199	0.715707	0.102492	1	0.689309	0.887191	0.0259841	0.897824	0.284693	0.912612	0.311824	0.95549
cg06676847	LGALS8	0.433441	0.86356	0.466922	0.975659	0.211545	0.843309	0.769875	0.952256	0.519248	0.946717	0.519248	0.764932	0.689309	0.86356	0.385457	0.829994	0.790373	0.949381	0.433441	0.986209	0.957685	0.86356	0.630685	0.935829	0.555445	0.949381
cg06684321	ACTN3	0.650034	0.918027	0.873447	0.874069	0.957685	0.749546	0.537221	0.961265	0.0955652	0.86356	0.936558	0.843309	0.936558	0.887191	0.709215	0.603271	0.433441	0.654737	0.271638	0.92947	0.669579	0.479821	0.729285	0.80091	0.555445	0.811717
cg06728020	ATXN7L1	1	1	0.573913	0.968179	0.519248	0.986209	0.133434	0.949381	0.957685	0.888305	0.311824	0.888305	0.915468	0.92947	0.102492	0.843309	0.189944	0.952256	0.592615	0.86356	0.141999	0.986209	0.271638	0.912612	0.258926	0.897824
cg06774974	BRF1	0.29305	0.805982	0.346594	0.902925	0.828717	0.888305	0.533401	0.893078	0.173939	0.65318	0.0425401	0.97864	0.556306	0.97864	0.000813862	0.935829	0.346594	0.86356	0.346594	0.795335	0.533401	0.924243	0.0815528	0.940546	0.138334	0.897824
cg06787206	NA	0.555445	0.897824	0.592615	0.833551	0.852539	0.961265	0.555445	0.685628	0.669579	0.986209	0.258926	0.811717	0.936558	0.975659	0.0655431	0.654737	0.936558	0.728398	0.852539	0.907207	0.729285	0.695285	0.689309	0.795335	0.537221	0.78371
cg06793562	NA	0.102492	0.654737	0.0955652	0.907207	0.298089	0.965335	0.894427	0.893078	0.011205	0.722215	0.258926	0.547278	0.709215	0.897824	0.102492	0.215923	0.23454	0.833551	0.211545	0.833551	0.370083	0.893078	0.0955652	0.629814	0.102492	0.695285
cg06861506	NA	0.0955652	0.65318	0.222868	0.65318	0.466922	0.805982	0.709215	0.897824	0.0766523	0.924243	0.0208429	0.78371	0.284693	0.97864	0.00529949	0.613434	0.150901	0.97864	0.125204	0.965335	0.450037	0.940546	0.0288646	0.92947	0.0319628	0.893078
cg06878681	NA	0.222868	0.763047	0.519248	0.763047	0.160145	0.874069	0.401145	0.970742	0.592615	0.403503	0.650034	0.78371	0.20057	0.935829	0.0709517	0.654737	0.936558	0.764932	0.0889534	0.749546	0.466922	0.840804	0.81099	0.65318	0.831716	0.654737
cg06946140	DRGX	0.669579	0.924243	0.555445	0.888305	0.355028	0.708608	0.669579	0.935829	0.650034	0.624361	0.401145	0.464831	0.501536	0.80091	0.125204	0.35512	0.311824	0.700614	0.385457	0.683602	0.125204	0.871384	0.611542	0.493399	0.592615	0.509211
cg06954656	LOC100131047	0.466922	0.874069	0.211545	0.897824	0.501536	0.833551	0.769875	0.851132	0.370083	0.907207	0.519248	0.918027	0.852539	0.736557	0.117307	0.618627	0.957685	0.97864	0.729285	0.641372	0.790373	0.874069	0.592615	0.95549	0.611542	0.961265
cg06958110	CCRL2	0.417141	0.857366	0.630685	0.749546	0.0555756	0.887191	0.611542	0.924243	0.81099	0.918027	0.0426456	0.851132	0.102492	0.887191	0.0655431	0.683602	0.501536	0.811717	0.150901	0.843309	0.978837	0.683602	0.0889534	0.908681	0.109737	0.907207
cg06983551	BUB1	0.555445	0.897824	0.611542	0.912612	0.484091	0.587862	0.519248	0.949381	0.873447	0.840804	0.284693	0.888305	0.555445	0.965335	0.555445	0.668569	0.271638	0.986209	0.769875	0.940546	0.189944	0.952256	0.749509	0.907207	0.769875	0.908681
cg07004313	IQCK	0.466922	0.874069	0.669579	0.908681	0.501536	0.883006	0.169733	0.908681	0.0426456	0.95549	0.769875	0.547278	0.433441	0.654737	0.915468	0.613434	0.769875	0.887191	0.189944	0.700614	0.573913	0.989108	0.611542	0.641372	0.519248	0.664455
cg07017477	THEM4	0.769875	0.949381	0.433441	0.924243	0.340298	0.887191	0.179665	0.888305	0.450037	0.968179	0.729285	0.80091	0.915468	0.897824	0.311824	0.897824	0.957685	0.795335	0.769875	0.949381	0.915468	0.728398	0.555445	0.946717	0.709215	0.949381
cg07023867	NEDD4L	0.630685	0.912612	0.466922	0.86356	0.873447	0.829994	0.573913	0.715707	0.978837	0.547278	0.160145	0.949381	0.729285	0.86356	0.0466957	0.975659	0.501536	0.949381	0.749509	0.728398	0.484091	0.902925	0.433441	0.908681	0.385457	0.888305
cg07042359	PDPK1	0.700094	0.935829	0.86469	0.874069	0.765008	0.968179	0.406397	0.722215	0.243952	0.871384	0.18747	0.940546	0.35582	0.975659	0.605901	0.811717	0.380713	0.986209	0.406397	0.949381	0.63682	0.975659	0.264586	0.897824	0.264586	0.935829
cg07055512	MPI	0.417141	0.857366	0.141999	0.968179	0.102492	0.949381	0.385457	0.902925	0.0426456	0.989108	0.23454	0.708608	0.915468	0.940546	0.00728204	0.565218	1	0.887191	0.915468	0.946717	0.852539	0.883006	0.555445	0.86356	0.592615	0.843309
cg07064406	YWHAB	0.630685	0.912612	0.873447	0.695285	0.537221	0.654737	0.537221	0.857366	0.81099	0.77366	0.00845473	0.728398	0.169733	0.835257	0.00133319	0.908681	0.325895	0.843309	0.370083	0.857366	0.630685	0.918027	0.0466957	0.795335	0.0709517	0.795335
cg07089633	DCAF4	0.311824	0.811717	0.689309	0.968179	0.709215	0.893078	0.222868	0.843309	0.592615	0.547278	0.433441	0.764932	0.450037	0.975659	0.484091	0.368352	0.150901	1	0.519248	0.975659	0.325895	0.965335	0.222868	0.897824	0.271638	0.907207
cg07136085	HEXIM1	0.873447	0.968179	0.284693	0.92947	0.709215	0.935829	0.0145521	0.893078	0.340298	0.95549	0.537221	0.380317	0.894427	0.715707	0.169733	0.247592	0.355028	0.822647	1	0.840804	0.284693	0.912612	0.894427	0.565218	0.957685	0.618627
cg07138366	DGKG	0.0319628	0.509211	0.189944	0.80091	0.978837	0.935829	0.81099	0.763047	0.592615	0.907207	0.00447316	0.86356	0.00208314	0.871384	0.258926	0.883006	0.650034	0.700614	0.0319628	0.888305	0.340298	0.822647	0.082651	0.763047	0.109737	0.795335
cg07226237	MACROD1	0.501536	0.887191	0.150901	0.728398	0.978837	0.989108	0.284693	0.443037	0.24656	0.829994	0.401145	0.893078	0.592615	0.970742	0.417141	0.715707	0.484091	0.833551	0.537221	1	0.81099	0.80091	0.501536	0.970742	0.401145	0.986209
cg07231132	TMEM92	0.81099	0.95549	0.669579	0.700614	0.501536	0.989108	0.630685	0.95549	0.537221	0.907207	0.0604199	0.336134	0.125204	0.282093	0.271638	0.78371	0.630685	0.918027	0.298089	0.509211	0.852539	0.829994	0.298089	0.629814	0.20057	0.664455
cg07235868	SGSM2	0.873447	0.968179	0.915468	0.924243	0.082651	0.887191	0.650034	0.80091	0.573913	0.77366	0.23454	0.851132	0.749509	0.907207	0.0955652	0.857366	0.709215	0.883006	0.957685	0.893078	0.450037	0.95549	0.873447	0.887191	0.936558	0.851132
cg07239744	NA	0.592615	0.907207	0.790373	0.975659	0.501536	0.629814	0.978837	0.912612	0.133434	0.893078	0.325895	0.603271	0.298089	0.683602	0.450037	0.795335	0.23454	0.912612	0.035287	0.805982	0.592615	0.965335	0.141999	0.805982	0.102492	0.736557
cg07255909	NA	0.769875	0.949381	0.650034	0.952256	0.537221	0.887191	0.650034	0.918027	0.957685	0.902925	0.957685	0.764932	0.484091	0.946717	0.271638	0.65318	0.831716	0.935829	0.669579	0.986209	0.555445	0.871384	0.894427	0.968179	0.915468	0.97864
cg07317705	RANBP17	0.417141	0.857366	0.519248	0.918027	0.484091	0.893078	0.592615	0.989108	0.355028	0.685628	0.20057	0.822647	0.466922	0.805982	0.0466957	0.871384	0.417141	0.764932	0.417141	0.524864	0.894427	0.907207	0.20057	0.695285	0.284693	0.654737
cg07370845	HIST1H1T	0.0208429	0.464831	0.00975954	0.888305	0.370083	0.883006	0.769875	0.918027	0.0709517	0.986209	0.573913	0.986209	0.611542	0.883006	0.325895	0.795335	0.258926	0.961265	0.133434	0.924243	0.537221	0.897824	0.133434	0.970742	0.160145	0.975659
cg07429515	TBCD	0.936558	0.97864	0.573913	0.389184	0.537221	0.840804	0.169733	0.907207	0.179665	0.833551	0.709215	0.736557	0.669579	0.874069	0.0259841	0.565218	0.650034	0.857366	0.873447	0.857366	0.611542	0.970742	0.466922	0.736557	0.555445	0.80091
cg07461182	NA	0.466922	0.874069	0.555445	0.902925	0.650034	0.893078	1	0.949381	0.00529949	0.618627	0.831716	0.902925	0.769875	0.908681	0.630685	0.822647	0.401145	0.78371	0.450037	0.685628	0.466922	0.893078	0.555445	0.685628	0.433441	0.708608
cg07468003	GAPDHS	0.630685	0.912612	0.81099	0.897824	0.555445	0.918027	0.790373	0.715707	1	0.722215	0.00975954	0.935829	0.23454	0.924243	0.00374608	0.479821	0.466922	0.918027	0.555445	0.968179	0.790373	0.908681	0.102492	0.874069	0.169733	0.897824
cg07493465	UST	0.611542	0.908681	0.592615	0.95549	0.401145	0.897824	0.669579	1	0.466922	0.35512	0.035287	0.961265	0.689309	0.949381	0.00845473	0.912612	0.211545	0.851132	0.873447	0.871384	0.117307	0.874069	0.0709517	0.897824	0.0766523	0.86356
cg07499317	GFPT2	0.573913	0.902925	0.709215	0.907207	0.23454	0.851132	0.894427	0.952256	0.749509	1	0.555445	0.389184	0.20057	0.764932	0.650034	0.333555	0.211545	0.874069	0.0955652	0.897824	0.573913	0.952256	0.169733	0.654737	0.20057	0.715707
cg07509094	PRPF19	0.484091	0.883006	0.709215	0.935829	0.729285	0.764932	0.385457	0.924243	0.433441	0.874069	0.258926	0.524864	0.519248	0.92947	0.709215	0.380317	0.00255858	0.749546	0.401145	0.968179	0.00374608	0.668569	0.0388453	0.618627	0.023313	0.624361
cg07529921	RAB11FIP1	0.537221	0.893078	0.298089	0.935829	0.790373	0.940546	0.466922	0.970742	0.311824	0.946717	0.150901	0.897824	0.957685	0.736557	0.000233458	0.918027	0.484091	0.749546	0.852539	0.65318	0.466922	0.902925	0.222868	0.715707	0.258926	0.736557
cg07539983	SPARC	0.555445	0.897824	0.915468	0.805982	0.852539	0.952256	0.873447	0.843309	0.189944	0.86356	0.894427	0.78371	0.355028	0.888305	0.669579	0.935829	0.769875	0.286737	0.0655431	0.851132	0.573913	0.333555	0.689309	0.538367	0.555445	0.464831
cg07564133	NA	0.729285	0.940546	0.501536	0.975659	0.340298	0.965335	0.0426456	0.874069	0.160145	0.811717	0.433441	0.700614	0.709215	0.986209	0.222868	0.121398	1	0.883006	0.689309	0.965335	0.769875	0.874069	0.592615	0.763047	0.537221	0.78371
cg07740572	NA	0.258926	0.78371	0.133434	0.887191	0.769875	0.829994	0.501536	0.968179	0.790373	0.728398	0.298089	0.970742	0.978837	0.833551	0.0145521	0.924243	0.555445	0.949381	0.769875	0.613434	0.630685	0.902925	0.355028	0.92947	0.484091	0.897824
cg07748442	NA	0.852539	0.965335	0.519248	0.685628	0.555445	0.949381	0.852539	0.547278	0.852539	0.708608	0.0288646	0.86356	0.370083	0.935829	0.00447316	0.763047	0.484091	1	0.555445	0.92947	0.749509	0.949381	0.20057	0.907207	0.222868	0.893078
cg07778635	IQUB	0.790373	0.952256	0.537221	0.888305	0.160145	0.897824	0.0889534	0.887191	0.0288646	0.952256	0.24656	0.805982	0.769875	0.989108	0.0288646	0.443037	0.81099	0.897824	0.630685	0.949381	0.519248	0.912612	0.611542	0.833551	0.573913	0.883006
cg07819355	NA	0.0955652	0.65318	0.117307	0.893078	0.0955652	0.708608	0.894427	0.965335	0.082651	0.965335	0.537221	0.493399	0.630685	0.840804	0.401145	0.336134	0.23454	0.883006	0.109737	0.897824	0.484091	0.946717	0.141999	0.736557	0.169733	0.763047
cg07864886	C14orf2	0.978837	0.989108	0.611542	0.668569	0.169733	0.65318	0.831716	0.641372	1	0.493399	0.018565	0.77366	0.325895	0.949381	0.160145	0.493399	0.211545	0.95549	0.894427	0.912612	0.160145	0.888305	0.102492	0.908681	0.0766523	0.902925
cg07873926	NA	0.433441	0.86356	0.211545	0.908681	0.709215	0.715707	0.894427	0.970742	0.311824	0.629814	0.401145	0.893078	0.978837	0.912612	0.018565	0.851132	0.769875	0.764932	0.669579	0.664455	0.769875	0.883006	0.466922	0.695285	0.450037	0.715707
cg07878537	NA	0.311824	0.811717	0.179665	0.749546	0.978837	0.935829	0.355028	0.961265	0.689309	1	0.790373	0.453004	0.592615	0.822647	0.0889534	0.708608	0.325895	0.749546	0.894427	0.970742	0.24656	0.708608	0.433441	0.654737	0.537221	0.624361
cg07922664	CYFIP1	0.573913	0.902925	0.669579	0.722215	0.749509	0.989108	0.894427	0.970742	0.915468	0.811717	0.592615	0.851132	0.630685	0.989108	0.484091	0.453004	0.790373	0.949381	0.81099	0.924243	0.689309	0.949381	0.769875	0.874069	0.669579	0.871384
cg07931151	SAE1	0.611542	0.908681	0.769875	0.924243	0.573913	0.946717	0.519248	0.833551	0.433441	0.92947	0.555445	0.952256	0.592615	0.907207	0.417141	0.641372	0.689309	0.822647	0.555445	0.970742	0.23454	0.77366	0.709215	0.86356	0.573913	0.893078
cg07940761	DEPDC5	0.978837	0.989108	0.852539	0.949381	0.936558	0.902925	0.769875	0.970742	0.749509	0.975659	0.150901	0.907207	0.790373	0.912612	0.0145521	0.883006	0.936558	0.952256	0.790373	0.95549	0.978837	0.92947	0.519248	0.949381	0.709215	0.924243
cg07955871	N4BP3	0.484091	0.883006	0.978837	0.965335	0.211545	0.97864	0.555445	0.888305	0.749509	0.86356	0.0466957	0.897824	0.24656	0.907207	0.125204	0.857366	0.325895	0.92947	0.298089	0.897824	0.790373	0.764932	0.160145	0.935829	0.211545	0.902925
cg07989796	SHKBP1	0.401145	0.851132	0.573913	0.989108	0.957685	0.749546	0.630685	0.949381	0.23454	0.946717	0.109737	0.700614	0.20057	0.952256	0.179665	0.443037	0.749509	0.97864	0.117307	0.952256	0.669579	0.989108	0.20057	0.888305	0.24656	0.935829
cg08028247	GLCE	0.133434	0.685628	0.0889534	0.902925	0.650034	0.986209	0.915468	0.897824	0.24656	0.946717	0.0319628	0.565218	0.466922	0.77366	0.00728204	0.683602	0.555445	0.822647	0.466922	0.805982	0.831716	0.952256	0.141999	0.708608	0.20057	0.749546
cg08073527	PRDM15	0.109737	0.664455	0.20057	0.641372	0.466922	0.918027	0.311824	0.912612	0.729285	0.764932	0.0127996	0.664455	0.179665	0.736557	0.0426456	0.722215	0.258926	0.946717	0.417141	0.668569	0.466922	0.924243	0.0466957	0.736557	0.0955652	0.77366
cg08074000	MET	0.592615	0.907207	0.501536	0.736557	0.271638	0.874069	0.852539	0.975659	0.852539	0.77366	0.501536	0.509211	0.936558	0.874069	0.650034	0.368352	0.915468	0.897824	0.852539	0.874069	0.978837	0.961265	0.978837	0.695285	0.873447	0.736557
cg08105174	NA	0.370083	0.840804	0.179665	0.887191	0.729285	0.795335	0.978837	0.811717	0.466922	0.940546	0.355028	0.423396	1	0.722215	0.00845473	0.547278	0.592615	0.78371	0.611542	0.857366	0.611542	0.874069	0.325895	0.565218	0.385457	0.65318
cg08165291	RPL23A	0.915468	0.975659	0.417141	0.722215	0.894427	0.940546	0.957685	0.965335	0.689309	0.965335	0.311824	0.887191	0.035287	0.97864	0.555445	0.918027	0.894427	0.975659	0.189944	0.965335	0.258926	0.989108	0.611542	0.989108	0.592615	0.968179
cg08177433	CDH5	0.189944	0.728398	0.23454	0.857366	0.978837	0.970742	0.401145	0.989108	0.179665	0.874069	0.433441	0.833551	0.749509	1	0.0889534	0.380317	0.466922	0.907207	0.150901	0.908681	0.831716	0.908681	0.311824	0.822647	0.340298	0.843309
cg08199511	SHCBP1L	0.790373	0.952256	0.709215	0.764932	0.340298	0.989108	0.537221	0.986209	0.189944	0.92947	0.769875	0.811717	0.179665	0.524864	0.0655431	0.897824	0.669579	0.970742	0.749509	0.728398	0.271638	0.78371	0.81099	0.908681	0.790373	0.907207
cg08212324	NA	0.630685	0.912612	0.790373	0.935829	0.611542	0.829994	0.978837	0.851132	0.401145	0.722215	0.340298	0.86356	0.160145	0.946717	0.936558	0.641372	0.957685	0.874069	0.189944	0.700614	0.355028	0.961265	0.669579	0.811717	0.555445	0.829994
cg08241082	PTPRR	0.355028	0.833551	0.790373	0.952256	0.592615	0.908681	0.298089	0.893078	0.385457	0.728398	0.537221	0.949381	0.501536	0.722215	0.385457	0.613434	0.370083	0.924243	0.117307	0.946717	0.894427	0.795335	0.417141	0.95549	0.355028	0.952256
cg08247347	ZNF593	0.873447	0.968179	0.769875	0.952256	0.957685	0.907207	0.258926	0.989108	0.630685	0.851132	0.117307	0.829994	0.831716	0.708608	0.018565	0.97864	0.873447	0.986209	0.749509	0.728398	0.894427	0.833551	0.555445	0.924243	0.501536	0.897824
cg08256298	BICD1	0.749509	0.946717	0.852539	0.949381	0.082651	0.986209	0.81099	0.805982	0.650034	0.843309	0.0709517	0.893078	0.501536	0.887191	0.0145521	0.843309	0.102492	0.840804	0.340298	0.668569	0.133434	0.970742	0.0510033	0.857366	0.0555756	0.833551
cg08265288	PUS7L	0.117307	0.668569	0.325895	0.965335	0.790373	0.629814	0.484091	0.78371	0.0510033	0.912612	0.611542	0.668569	0.790373	0.961265	1	0.453004	0.0955652	0.968179	0.325895	0.946717	0.179665	0.970742	0.24656	0.897824	0.169733	0.887191
cg08274723	OR1L6	0.385457	0.843309	0.484091	0.822647	0.450037	0.952256	0.709215	0.95549	0.519248	0.918027	0.222868	0.618627	0.573913	0.887191	0.0259841	0.443037	0.24656	0.654737	0.20057	0.829994	0.340298	0.685628	0.0955652	0.57706	0.117307	0.587862
cg08277694	DIS3L2	0.790373	0.952256	0.650034	0.883006	0.81099	0.871384	0.669579	0.883006	0.936558	0.57706	0.0955652	0.908681	0.519248	0.952256	0.211545	1	0.894427	0.65318	0.978837	0.822647	0.650034	0.722215	0.355028	0.77366	0.325895	0.715707
cg08286218	CDC16	0.81099	0.95549	0.519248	0.918027	0.592615	0.95549	0.0709517	0.935829	0.23454	0.888305	0.150901	0.763047	0.729285	0.902925	0.00728204	0.479821	0.769875	0.77366	0.790373	0.736557	0.790373	0.829994	0.298089	0.65318	0.284693	0.668569
cg08322747	ABCA3	0.284693	0.80091	0.501536	0.888305	0.611542	0.907207	0.573913	0.924243	0.417141	0.97864	0.0259841	0.65318	0.298089	0.888305	0.016471	0.749546	0.340298	0.970742	0.258926	0.989108	0.709215	0.918027	0.0889534	0.833551	0.133434	0.822647
cg08338380	FBXO42	0.284693	0.80091	0.466922	0.887191	0.630685	0.908681	0.936558	0.618627	0.831716	0.764932	0.0208429	0.700614	0.0145521	0.940546	0.222868	0.368352	0.749509	0.949381	0.133434	0.952256	0.141999	0.952256	0.298089	0.805982	0.370083	0.80091
cg08351914	NA	0.141999	0.695285	0.211545	0.874069	0.729285	0.912612	1	0.902925	0.769875	0.857366	0.023313	0.479821	0.0709517	0.805982	0.0208429	0.453004	0.81099	0.829994	0.133434	0.78371	0.401145	0.935829	0.160145	0.641372	0.24656	0.685628
cg08502511	C3orf35	0.340298	0.829994	0.669579	0.749546	0.311824	0.940546	0.417141	0.97864	0.915468	0.961265	0.284693	0.464831	0.0208429	0.443037	0.873447	0.763047	0.133434	0.946717	0.00845473	0.685628	0.769875	0.695285	0.0766523	0.805982	0.082651	0.840804
cg08557393	DOK4	0.689309	0.92947	0.311824	0.924243	0.537221	0.811717	0.271638	1	0.271638	0.949381	0.573913	0.464831	0.749509	0.618627	0.0955652	0.464831	0.709215	0.95549	0.936558	0.685628	0.466922	0.851132	0.519248	0.708608	0.466922	0.77366
cg08572757	AACS	0.24656	0.77366	0.340298	0.811717	0.978837	0.893078	0.669579	0.857366	0.141999	0.975659	0.23454	0.80091	0.873447	0.464831	0.035287	0.968179	0.0955652	0.685628	0.325895	0.380317	0.160145	0.949381	0.0709517	0.624361	0.117307	0.629814
cg08595268	NA	0.537221	0.893078	0.370083	0.829994	0.936558	0.989108	0.729285	0.795335	0.222868	0.795335	0.729285	0.902925	0.370083	0.946717	0.0259841	0.65318	0.160145	0.935829	1	0.97864	0.0604199	0.874069	0.325895	0.888305	0.355028	0.874069
cg08606573	CREBBP	0.141999	0.695285	0.0259841	0.840804	0.709215	0.97864	0.311824	0.924243	0.0655431	0.695285	0.81099	0.764932	0.790373	0.968179	0.417141	0.524864	0.790373	0.65318	0.284693	0.822647	0.355028	0.708608	0.689309	0.618627	0.81099	0.668569
cg08630978	LDOC1L	0.611542	0.908681	0.630685	0.479821	0.179665	0.935829	0.831716	0.940546	0.709215	0.763047	0.370083	0.940546	0.936558	0.840804	0.150901	0.479821	0.109737	0.708608	0.790373	1	0.0259841	0.603271	0.109737	0.822647	0.141999	0.833551
cg08644860	CEP128	0.016471	0.453004	0.023313	0.912612	0.978837	0.722215	0.81099	0.811717	0.016471	0.613434	0.650034	0.95549	0.630685	0.952256	0.417141	0.857366	0.24656	0.952256	0.0466957	0.80091	0.709215	0.833551	0.150901	0.92947	0.211545	0.95549
cg08647641	CYP51A1	0.370083	0.840804	0.298089	0.464831	0.669579	0.989108	0.915468	0.961265	0.769875	0.935829	0.222868	0.840804	0.466922	0.97864	0.555445	0.700614	0.873447	0.664455	0.831716	0.952256	0.669579	0.479821	0.769875	0.664455	0.790373	0.695285
cg08666852	PHB2	0.630685	0.912612	0.630685	0.805982	0.936558	0.924243	0.501536	0.95549	0.125204	0.453004	0.0766523	0.918027	0.852539	0.912612	6.66145e-05	0.857366	0.150901	0.77366	0.650034	0.565218	0.133434	0.935829	0.0709517	0.700614	0.0655431	0.749546
cg08669954	IFT140	0.160145	0.708608	0.729285	0.912612	0.298089	0.97864	0.592615	0.975659	0.160145	0.949381	0.915468	0.763047	0.340298	0.874069	0.298089	0.897824	0.160145	0.968179	0.0709517	0.961265	0.709215	0.924243	0.355028	0.949381	0.298089	0.952256
cg08771923	ARHGEF10	0.831716	0.961265	0.915468	0.940546	0.630685	0.805982	0.0889534	0.887191	0.433441	0.683602	0.466922	0.624361	0.852539	0.965335	0.125204	0.108249	0.769875	0.700614	1	0.918027	0.630685	0.685628	0.873447	0.618627	0.790373	0.613434
cg08783063	RSF1	0.484091	0.883006	0.169733	0.975659	0.340298	0.912612	0.325895	0.907207	0.978837	0.708608	0.537221	0.975659	0.749509	0.829994	0.258926	0.805982	0.957685	0.708608	0.936558	0.618627	1	0.935829	0.537221	0.833551	0.630685	0.805982
cg08884928	YPEL2	0.433441	0.86356	0.555445	0.715707	0.0655431	0.829994	0.978837	0.641372	0.519248	0.86356	0.0145521	0.874069	0.011205	0.965335	0.355028	0.683602	0.0555756	0.949381	0.0208429	1	0.484091	0.912612	0.011205	0.968179	0.00728204	0.952256
cg08996726	MAML3	0.298089	0.805982	0.298089	0.897824	0.466922	0.613434	0.555445	0.822647	0.271638	0.989108	0.501536	0.893078	0.81099	0.946717	0.0388453	0.78371	0.0889534	0.986209	0.450037	0.97864	0.0655431	1	0.125204	0.893078	0.150901	0.912612
cg09023660	TGFBR3	0.592615	0.907207	0.650034	0.805982	0.831716	0.874069	0.894427	0.989108	0.23454	0.888305	0.141999	0.443037	0.894427	0.403503	0.00104518	0.833551	0.0766523	0.587862	0.790373	0.464831	0.035287	0.883006	0.0889534	0.403503	0.082651	0.368352
cg09208902	CLUAP1	0.957685	0.986209	0.370083	0.918027	0.831716	0.961265	0.160145	0.897824	0.433441	0.795335	0.630685	0.887191	0.466922	0.95549	0.450037	0.538367	0.433441	0.641372	0.689309	0.871384	0.340298	0.613434	0.537221	0.683602	0.433441	0.700614
cg09214535	SLC7A1	0.790373	0.952256	0.81099	0.840804	0.915468	0.961265	0.831716	0.970742	0.957685	0.764932	0.102492	0.695285	0.894427	0.970742	0.00104518	0.222744	0.650034	0.624361	0.831716	0.952256	0.669579	0.524864	0.401145	0.641372	0.501536	0.629814
cg09218422	CSNK1G1	0.0955652	0.65318	0.00374608	0.95549	0.669579	0.975659	0.749509	0.708608	0.433441	0.86356	0.790373	0.912612	0.769875	0.874069	0.179665	0.871384	0.915468	0.86356	0.749509	0.92947	0.936558	0.829994	0.592615	0.893078	0.790373	0.86356
cg09228140	NA	0.533401	0.893078	0.488776	0.333555	0.579584	0.924243	0.445838	0.961265	0.986743	0.986209	0.29305	0.654737	0.96024	0.970742	0.0375884	0.222744	0.229113	0.918027	0.933773	0.961265	0.0425401	0.924243	0.149656	0.851132	0.229113	0.887191
cg09248323	NA	0.355028	0.833551	0.271638	0.887191	0.936558	0.907207	0.936558	0.946717	0.630685	0.86356	0.0388453	0.952256	0.555445	0.949381	0.00975954	0.722215	0.401145	0.975659	0.689309	0.946717	0.311824	0.97864	0.0955652	0.907207	0.117307	0.952256
cg09268319	FAT1	0.370083	0.840804	0.831716	0.795335	0.729285	0.97864	0.749509	0.871384	0.790373	0.995859	0.401145	0.805982	0.0510033	0.988371	0.873447	0.538367	0.790373	0.764932	0.141999	0.97864	0.0766523	0.547278	0.729285	0.700614	0.81099	0.764932
cg09298975	PHF11	0.133434	0.685628	0.20057	0.961265	0.519248	0.940546	0.936558	0.97864	0.709215	0.912612	0.00447316	0.538367	0.150901	0.897824	0.00529949	0.389184	0.20057	0.851132	0.355028	0.92947	0.417141	0.811717	0.018565	0.65318	0.0319628	0.668569
cg09349466	TRDMT1	0.150901	0.700614	0.258926	0.736557	0.0319628	0.888305	0.873447	0.946717	0.169733	0.952256	0.401145	0.851132	0.433441	0.57706	0.433441	0.968179	0.284693	0.952256	0.102492	0.695285	0.689309	0.624361	0.160145	0.940546	0.189944	0.95549
cg09383629	CTSD	0.769875	0.949381	0.978837	0.78371	0.340298	0.509211	0.650034	0.97864	0.729285	0.935829	0.519248	0.336134	0.169733	0.700614	0.592615	0.35512	0.433441	0.736557	0.355028	0.833551	0.102492	0.857366	0.978837	0.453004	0.936558	0.509211
cg09388137	C3orf71	1	1	0.401145	0.989108	0.125204	0.829994	0.082651	0.968179	0.340298	0.715707	0.555445	0.851132	0.915468	0.86356	0.211545	0.86356	0.0889534	0.80091	0.831716	0.654737	0.0288646	0.92947	0.555445	0.708608	0.519248	0.728398
cg09417568	CDC14B	0.298089	0.805982	0.417141	0.851132	0.537221	0.683602	0.957685	0.918027	0.125204	0.940546	0.0208429	0.888305	0.450037	0.715707	0.00623306	0.907207	0.325895	0.86356	0.401145	0.833551	0.592615	0.654737	0.102492	0.989108	0.117307	0.97864
cg09477996	NA	0.630685	0.912612	0.501536	0.857366	0.709215	0.893078	0.592615	0.629814	0.355028	0.829994	0.0766523	0.897824	0.894427	0.975659	2.20821e-05	0.749546	0.284693	0.641372	0.852539	0.961265	0.24656	0.493399	0.125204	0.897824	0.150901	0.888305
cg09479793	MEIG1	0.102492	0.654737	0.011205	0.887191	0.894427	0.935829	0.669579	0.986209	0.573913	0.683602	0.669579	0.464831	0.873447	0.871384	0.211545	0.366651	0.790373	0.822647	0.466922	0.851132	0.519248	0.907207	0.689309	0.654737	0.894427	0.668569
cg09507246	NA	0.160145	0.708608	0.370083	0.403503	0.592615	0.970742	0.81099	0.907207	0.284693	0.833551	0.00167697	0.624361	0.125204	0.970742	0.00167697	0.108249	0.211545	0.80091	0.109737	0.965335	0.611542	0.77366	0.018565	0.683602	0.0259841	0.700614
cg09536630	NA	0.555445	0.897824	0.573913	0.840804	0.189944	0.907207	0.81099	0.924243	0.630685	0.902925	0.141999	0.924243	0.385457	0.968179	0.179665	0.749546	0.936558	0.952256	0.466922	0.874069	0.81099	0.888305	0.433441	0.92947	0.401145	0.970742
cg09542209	PTPRK	0.325895	0.822647	0.20057	0.902925	0.689309	0.728398	0.957685	0.95549	0.592615	0.80091	0.23454	0.256478	0.729285	0.683602	0.0510033	0.256478	0.385457	0.749546	0.501536	0.664455	0.298089	0.908681	0.117307	0.453004	0.169733	0.479821
cg09552119	CLCC1	0.385457	0.843309	0.23454	0.736557	0.466922	0.92947	0.555445	0.95549	0.873447	0.912612	0.0555756	0.695285	0.311824	0.843309	0.0208429	0.722215	0.894427	0.97864	0.501536	0.874069	0.894427	0.95549	0.189944	0.86356	0.284693	0.851132
cg09553606	PEX5	0.117307	0.668569	0.0466957	0.764932	0.749509	0.874069	0.689309	0.986209	0.0604199	0.907207	0.141999	0.764932	0.749509	0.940546	0.00529949	0.57706	0.450037	0.843309	0.401145	0.887191	0.749509	0.805982	0.150901	0.668569	0.23454	0.715707
cg09561365	NA	0.370083	0.840804	0.433441	0.565218	1	0.946717	0.978837	0.897824	0.258926	0.968179	0.0288646	0.587862	0.592615	0.811717	0.00104518	0.464831	0.179665	0.970742	0.573913	0.887191	0.189944	0.970742	0.0655431	0.728398	0.0555756	0.80091
cg09575322	ZNF783	0.24656	0.77366	0.169733	0.86356	0.729285	1	0.650034	0.92947	0.0510033	0.603271	0.109737	0.695285	0.873447	0.946717	0.00208314	0.35512	0.258926	0.871384	0.537221	0.851132	0.370083	0.946717	0.102492	0.700614	0.150901	0.764932
cg09581065	RAB40B	0.325895	0.822647	0.20057	0.715707	0.936558	0.940546	0.936558	0.989108	0.284693	0.78371	0.109737	0.493399	0.630685	0.907207	0.023313	0.222744	0.81099	0.722215	0.555445	0.902925	0.915468	0.728398	0.325895	0.613434	0.311824	0.587862
cg09591181	NA	0.501536	0.887191	0.790373	0.736557	0.81099	0.97864	0.222868	0.918027	0.650034	0.57706	0.23454	0.664455	0.957685	0.968179	0.0466957	0.282093	0.729285	0.78371	0.555445	0.893078	0.978837	0.840804	0.852539	0.654737	0.729285	0.700614
cg09592419	PHLDB1	0.669579	0.924243	0.978837	0.952256	0.957685	0.95549	0.573913	0.97864	0.894427	0.80091	0.011205	0.664455	0.433441	0.912612	0.0388453	0.464831	0.189944	0.95549	1	0.897824	0.141999	0.975659	0.0889534	0.822647	0.0955652	0.811717
cg09636245	NA	0.298089	0.805982	0.630685	0.989108	0.433441	0.986209	0.630685	0.763047	0.0655431	0.918027	0.082651	0.764932	0.23454	0.986209	0.340298	0.565218	0.325895	0.940546	0.271638	0.897824	0.769875	0.989108	0.150901	0.965335	0.117307	0.940546
cg09645222	GOLM1	0.650034	0.918027	0.284693	0.912612	0.417141	0.86356	0.852539	0.902925	0.466922	0.970742	0.978837	0.403503	0.915468	0.86356	0.650034	0.538367	0.630685	0.728398	0.573913	1	0.630685	0.695285	0.790373	0.641372	0.669579	0.65318
cg09654495	NA	0.00922195	0.389184	0.00609992	0.80091	0.75142	0.857366	0.488776	0.912612	0.556306	0.613434	0.244282	0.629814	0.149656	0.764932	0.117308	0.829994	0.881036	0.822647	0.117308	0.795335	0.425038	0.949381	0.276255	0.700614	0.425038	0.668569
cg09681076	NA	0.082651	0.629814	0.160145	0.366651	0.501536	0.947566	0.417141	0.965335	0.555445	0.874069	0.0127996	0.989108	0.0426456	0.975659	0.0766523	0.918027	0.573913	0.912612	0.189944	0.902925	0.894427	0.912612	0.0766523	0.952256	0.133434	0.924243
cg09689387	RQCD1	0.258926	0.78371	0.179665	0.708608	0.769875	0.887191	0.555445	0.887191	0.284693	0.897824	0.23454	0.77366	0.790373	0.700614	0.00728204	0.668569	0.189944	0.970742	0.81099	0.668569	0.150901	0.86356	0.179665	0.80091	0.23454	0.86356
cg09721840	STK24	0.978837	0.989108	0.689309	0.722215	0.790373	0.949381	0.978837	0.857366	0.709215	0.897824	0.417141	0.423396	0.592615	0.547278	0.018565	0.624361	0.385457	0.902925	0.790373	0.728398	0.102492	0.970742	0.298089	0.624361	0.355028	0.685628
cg09788653	MARC2	0.709215	0.935829	0.179665	0.92947	0.769875	0.952256	0.519248	0.897824	0.401145	0.80091	0.466922	0.764932	0.978837	0.952256	0.298089	0.368352	0.117307	0.728398	0.689309	0.95549	0.169733	0.700614	0.401145	0.722215	0.298089	0.764932
cg09799156	BEST4	0.450037	0.871384	0.709215	0.722215	0.689309	0.949381	0.271638	0.989108	0.831716	0.935829	0.370083	0.857366	0.611542	0.907207	0.169733	0.453004	0.573913	0.843309	0.340298	0.952256	0.894427	0.654737	0.466922	0.805982	0.611542	0.833551
cg09814233	AQP3	0.370083	0.840804	0.433441	0.935829	0.978837	0.92947	0.592615	0.888305	0.729285	0.851132	0.298089	0.874069	0.749509	0.989108	0.035287	0.805982	0.709215	0.668569	0.611542	0.92947	0.311824	0.715707	0.611542	0.851132	0.484091	0.805982
cg09825241	SEPT9	0.466922	0.874069	0.501536	0.86356	0.749509	0.989108	0.873447	0.795335	0.0510033	0.961265	0.689309	0.840804	0.611542	0.908681	0.0604199	0.715707	0.0655431	0.902925	0.537221	0.829994	0.0709517	0.970742	0.169733	0.874069	0.20057	0.908681
cg09882461	NBPF15	1	1	0.915468	0.887191	0.573913	0.946717	0.873447	0.907207	0.325895	0.940546	0.169733	0.805982	0.592615	0.946717	0.466922	0.524864	0.769875	0.935829	0.573913	0.908681	0.433441	0.811717	0.401145	0.908681	0.466922	0.883006
cg09934663	PDE1A	0.385457	0.843309	0.23454	0.975659	0.81099	0.902925	0.370083	0.968179	0.370083	0.57706	0.258926	0.92947	0.611542	0.908681	0.133434	0.603271	0.957685	0.613434	0.650034	0.893078	0.630685	0.618627	0.450037	0.715707	0.630685	0.736557
cg09936581	MTF2	0.852539	0.965335	0.852539	0.764932	0.790373	0.95549	0.630685	0.968179	0.311824	0.822647	0.537221	0.715707	0.873447	0.907207	0.117307	0.874069	0.133434	0.949381	0.630685	0.902925	0.035287	0.86356	0.125204	0.851132	0.117307	0.874069
cg09961319	NA	0.298089	0.805982	0.340298	0.965335	0.709215	0.952256	0.873447	0.840804	0.894427	0.840804	0.258926	0.78371	0.417141	0.908681	0.160145	0.685628	0.501536	0.986209	0.630685	0.918027	0.915468	0.912612	0.284693	0.871384	0.385457	0.912612
cg10000148	SNORD114-21	0.978837	0.989108	0.852539	0.829994	0.978837	0.935829	0.0889534	0.912612	0.016471	0.811717	0.650034	0.893078	0.790373	0.968179	0.650034	0.668569	0.729285	0.685628	0.466922	0.912612	0.936558	0.524864	0.611542	0.683602	0.433441	0.668569
cg10034846	SSH3	0.298089	0.805982	0.537221	0.965335	0.325895	0.989108	0.831716	0.968179	0.790373	0.970742	0.00529949	0.78371	0.102492	0.857366	0.0766523	0.708608	0.20057	0.887191	0.370083	0.912612	0.298089	0.975659	0.023313	0.80091	0.018565	0.843309
cg10036732	NA	0.501536	0.887191	0.709215	0.893078	0.573913	0.822647	0.81099	0.641372	0.592615	0.453004	0.00975954	0.918027	0.24656	0.952256	0.000233458	0.918027	0.284693	0.940546	0.298089	0.874069	0.573913	0.97864	0.0426456	0.908681	0.0709517	0.86356
cg10053134	MIR5096	0.340298	0.829994	0.915468	0.935829	0.592615	0.902925	0.035287	0.961265	0.501536	0.952256	0.790373	0.35512	0.466922	0.654737	0.23454	0.624361	0.555445	0.736557	0.284693	0.840804	0.81099	0.805982	0.831716	0.464831	0.978837	0.453004
cg10093768	SLC36A4	0.831716	0.961265	0.450037	0.975659	0.311824	0.907207	0.669579	0.95549	0.592615	0.907207	0.24656	0.389184	0.298089	0.77366	0.211545	0.121398	0.102492	0.80091	0.0709517	0.805982	0.298089	0.902925	0.0766523	0.547278	0.0709517	0.618627
cg10111146	ECT2	0.450037	0.871384	0.831716	0.871384	0.709215	0.811717	0.271638	0.524864	0.957685	0.887191	0.20057	0.952256	0.630685	0.874069	0.102492	0.764932	0.125204	0.897824	0.611542	0.80091	0.258926	0.95549	0.150901	0.961265	0.23454	0.989108
cg10112103	NA	0.370083	0.840804	0.385457	0.961265	0.222868	0.935829	0.915468	0.924243	0.109737	0.907207	0.258926	0.77366	0.873447	0.805982	0.0709517	0.749546	0.082651	0.654737	0.709215	0.618627	0.0510033	0.805982	0.109737	0.624361	0.117307	0.618627
cg10132645	AKAP6	0.117307	0.668569	0.0145521	0.843309	0.831716	0.763047	0.831716	0.795335	0.450037	0.986209	0.519248	0.736557	0.769875	0.912612	0.082651	0.654737	0.790373	0.683602	0.555445	0.908681	0.370083	0.78371	0.689309	0.700614	0.873447	0.764932
cg10134204	FUCA2	0.915468	0.975659	0.936558	0.443037	0.133434	0.961265	0.401145	0.975659	0.769875	0.664455	0.102492	0.78371	0.340298	0.968179	0.189944	0.618627	0.978837	0.629814	0.749509	0.935829	0.957685	0.57706	0.340298	0.664455	0.370083	0.668569
cg10187392	NA	0.00623306	0.366651	0.018565	0.97864	0.978837	0.685628	0.0466957	0.961265	0.790373	0.871384	0.484091	0.888305	0.24656	0.949381	0.936558	0.629814	0.749509	0.952256	0.258926	0.897824	0.592615	0.840804	0.501536	0.92947	0.650034	0.968179
cg10218194	NA	0.519248	0.888305	0.769875	0.453004	0.573913	0.989108	0.573913	0.851132	0.894427	0.949381	0.00845473	0.654737	0.311824	0.829994	0.000806674	0.728398	0.311824	0.989108	0.450037	0.946717	0.484091	0.986209	0.082651	0.829994	0.102492	0.840804
cg10282410	CALD1	0.573913	0.902925	0.978837	0.949381	0.519248	0.902925	0.211545	0.565218	0.689309	0.952256	0.978837	0.883006	0.669579	0.77366	0.630685	0.97864	0.81099	0.946717	0.355028	0.78371	0.769875	0.907207	0.978837	0.887191	0.873447	0.918027
cg10300729	REEP3	0.23454	0.764932	0.150901	0.989108	0.555445	0.888305	0.81099	0.902925	0.179665	0.970742	0.160145	0.380317	0.555445	0.811717	0.0388453	0.215923	0.81099	0.811717	0.325895	0.871384	0.790373	0.883006	0.271638	0.629814	0.385457	0.654737
cg10313093	TMEM165	0.370083	0.840804	0.81099	0.700614	0.769875	0.897824	0.109737	0.749546	0.749509	0.92947	0.355028	0.989108	0.936558	0.924243	0.0766523	0.912612	0.385457	0.95549	0.592615	0.833551	0.611542	0.949381	0.915468	0.989108	0.978837	0.968179
cg10395926	NA	0.117307	0.668569	0.466922	0.95549	0.0889534	0.949381	0.0709517	0.95549	0.81099	0.722215	0.978837	0.708608	0.555445	0.897824	0.611542	0.538367	0.23454	0.95549	0.160145	0.822647	0.769875	0.952256	0.501536	0.795335	0.573913	0.843309
cg10474149	MCM8	0.729285	0.940546	0.573913	0.874069	0.179665	0.641372	0.271638	0.664455	0.936558	0.946717	0.325895	0.833551	0.417141	0.97864	0.133434	0.624361	0.957685	0.843309	0.501536	0.907207	0.689309	0.908681	0.450037	0.975659	0.501536	0.989108
cg10485101	NA	0.627188	0.912612	0.425038	0.902925	0.726057	0.722215	0.346594	0.618627	0.0984012	0.95549	0.700932	0.989108	0.828717	0.897824	0.117308	0.908681	0.881036	0.764932	0.533401	0.708608	0.881036	0.949381	0.651477	0.887191	0.579584	0.902925
cg10500218	IER5	0.355028	0.833551	0.284693	0.86356	0.611542	0.940546	0.936558	0.795335	0.873447	0.97864	0.0208429	0.822647	0.370083	0.857366	0.0426456	0.685628	0.573913	0.986209	0.978837	0.887191	0.592615	0.92947	0.160145	0.871384	0.222868	0.887191
cg10537269	KIAA0586	0.311824	0.811717	0.0709517	0.80091	0.537221	0.908681	0.484091	0.833551	0.417141	0.654737	0.537221	0.935829	0.936558	0.961265	0.325895	0.668569	0.852539	0.970742	0.957685	0.893078	0.894427	0.970742	0.729285	0.919067	0.709215	0.907207
cg10538440	SIM2	0.749509	0.946717	0.519248	0.618627	0.169733	0.893078	0.000330169	0.97864	0.0426456	0.968179	0.729285	0.464831	0.573913	0.840804	0.611542	0.547278	0.20057	0.902925	0.729285	0.989108	0.211545	0.907207	0.484091	0.708608	0.555445	0.763047
cg10546754	CLNS1A	0.555445	0.897824	0.519248	0.888305	0.669579	0.715707	0.790373	0.883006	0.23454	0.857366	0.133434	0.893078	0.894427	0.97864	0.00623306	0.822647	0.179665	0.965335	0.650034	0.986209	0.0955652	0.970742	0.0955652	0.940546	0.0766523	0.935829
cg10622307	LSM4	0.831716	0.961265	0.709215	0.888305	0.211545	0.924243	0.831716	0.148007	0.20057	0.547278	0.311824	0.940546	0.537221	0.902925	0.650034	0.908681	0.537221	0.736557	0.769875	0.940546	0.340298	0.749546	0.340298	0.883006	0.433441	0.897824
cg10661737	NA	0.271638	0.795335	0.669579	0.935829	0.831716	0.749546	0.189944	0.952256	0.284693	0.764932	0.355028	0.685628	0.484091	0.970742	0.401145	0.366651	0.417141	0.722215	0.150901	0.918027	0.957685	0.65318	0.417141	0.65318	0.370083	0.624361
cg10665110	CAMKMT	0.340298	0.829994	0.501536	0.924243	0.0955652	0.961265	0.769875	0.961265	0.81099	0.736557	0.23454	0.811717	0.298089	0.893078	0.24656	0.918027	0.23454	0.893078	0.298089	0.949381	0.370083	0.829994	0.102492	0.829994	0.0955652	0.86356
cg10720997	NA	0.211545	0.749546	0.484091	0.887191	0.0655431	0.65318	0.831716	0.728398	0.160145	0.80091	0.0288646	0.833551	0.189944	0.883006	0.082651	0.851132	0.141999	0.857366	0.109737	0.700614	0.385457	0.986209	0.0288646	0.857366	0.023313	0.840804
cg10739006	NA	0.978837	0.989108	0.831716	0.883006	0.957685	0.613434	0.298089	0.949381	0.466922	0.95549	0.24656	0.764932	0.978837	0.805982	0.00167697	0.77366	0.450037	0.764932	0.936558	0.805982	0.401145	0.840804	0.24656	0.654737	0.311824	0.65318
cg10830523	RIMS1	0.169733	0.715707	0.537221	0.961265	1	0.986209	0.873447	0.961265	0.0510033	0.708608	0.035287	0.493399	0.20057	0.728398	0.102492	0.629814	0.035287	0.695285	0.109737	0.664455	0.141999	0.843309	0.00975954	0.493399	0.00374608	0.464831
cg10841076	NA	0.501536	0.887191	0.298089	0.893078	0.211545	1	0.957685	0.805982	0.169733	0.874069	0.81099	0.77366	0.769875	0.989108	0.831716	0.256478	0.433441	0.871384	0.873447	0.97864	0.160145	0.851132	0.466922	0.77366	0.484091	0.811717
cg10953658	UCKL1	0.611542	0.908681	0.81099	0.805982	0.611542	0.749546	0.669579	0.968179	0.611542	0.57706	0.592615	0.524864	0.417141	0.736557	0.484091	0.654737	0.978837	0.524864	0.537221	0.664455	0.433441	0.695285	0.852539	0.389184	0.894427	0.333555
cg11027140	GPR144	0.466922	0.874069	0.519248	0.95549	0.23454	0.908681	0.466922	0.986209	0.611542	0.715707	0.484091	0.95549	0.769875	0.949381	0.150901	0.961265	0.0604199	0.86356	0.749509	0.968179	0.011205	0.708608	0.117307	0.874069	0.150901	0.883006
cg11037444	NA	0.450037	0.871384	0.592615	0.888305	0.537221	0.764932	0.894427	0.924243	0.0709517	0.908681	0.81099	0.907207	0.573913	0.857366	0.81099	0.883006	0.0388453	0.989108	0.611542	0.893078	0.0208429	0.86356	0.24656	0.965335	0.23454	0.970742
cg11040906	SCIN	0.340298	0.829994	0.355028	0.907207	0.189944	0.893078	0.915468	0.874069	0.117307	0.908681	0.537221	0.883006	0.831716	0.949381	0.0766523	0.700614	0.117307	0.603271	0.433441	0.946717	0.117307	0.403503	0.179665	0.668569	0.169733	0.700614
cg11047959	JMJD1C	0.346594	0.833551	0.907364	0.833551	0.510885	0.728398	0.828717	0.970742	0.651477	0.618627	0.089724	0.95549	0.200423	0.902925	0.29305	0.95549	0.0479117	0.538367	0.276255	0.908681	0.089724	0.464831	0.0216659	0.77366	0.0250967	0.764932
cg11057580	NA	0.519248	0.888305	0.555445	0.975659	0.169733	0.888305	0.894427	0.975659	0.385457	0.668569	0.894427	0.893078	0.689309	0.961265	0.417141	0.624361	0.109737	0.668569	0.873447	0.86356	0.082651	0.668569	0.311824	0.722215	0.340298	0.715707
cg11071146	PLA2G6	0.160145	0.708608	0.0889534	0.897824	0.81099	0.715707	0.611542	0.961265	0.709215	0.919067	0.957685	0.644427	0.555445	0.736557	0.790373	0.805982	0.519248	0.576182	0.211545	0.80091	0.117307	0.644427	0.978837	0.464831	0.831716	0.479821
cg11071748	NA	0.555445	0.897824	0.669579	0.641372	0.433441	0.95549	0.573913	0.970742	0.340298	0.843309	0.035287	0.970742	0.00167697	0.92947	0.611542	0.857366	0.749509	0.664455	0.0604199	0.968179	0.466922	0.629814	0.179665	0.811717	0.189944	0.829994
cg11223893	AFTPH	0.125204	0.683602	0.650034	0.924243	0.611542	0.86356	0.24656	0.908681	0.519248	0.935829	0.023313	0.986209	0.0955652	0.897824	0.222868	0.952256	0.0655431	0.888305	0.117307	0.749546	0.370083	0.668569	0.023313	0.989108	0.0319628	0.961265
cg11226661	NA	0.592615	0.907207	0.573913	0.918027	0.729285	0.908681	0.519248	0.902925	0.852539	0.829994	0.0709517	0.524864	0.450037	0.256478	0.016471	0.908681	0.450037	0.946717	0.852539	0.603271	0.537221	0.874069	0.179665	0.722215	0.189944	0.728398
cg11227621	FAM36A	0.24656	0.77366	0.709215	0.902925	0.81099	0.940546	0.0510033	0.77366	1	0.888305	0.749509	0.464831	0.611542	0.65318	0.355028	0.763047	0.417141	0.613434	0.23454	0.668569	0.978837	0.840804	0.709215	0.464831	0.831716	0.509211
cg11260547	PHRF1	0.355028	0.833551	0.537221	0.935829	0.630685	0.95549	0.769875	0.888305	0.385457	0.965335	0.0288646	0.618627	0.24656	0.871384	0.018565	0.453004	0.370083	0.871384	0.24656	0.965335	0.831716	0.893078	0.0766523	0.722215	0.133434	0.728398
cg11296421	NA	0.537221	0.893078	0.189944	0.893078	0.749509	0.912612	0.894427	0.57706	0.894427	1	0.729285	0.946717	0.790373	0.908681	0.109737	0.833551	0.978837	0.857366	0.852539	0.764932	0.81099	0.989108	0.749509	0.935829	0.790373	0.961265
cg11341609	DCTN1	0.957685	0.986209	0.611542	0.728398	0.417141	0.946717	0.484091	0.949381	0.894427	0.843309	0.150901	0.493399	0.630685	0.77366	0.109737	0.453004	0.340298	0.840804	0.592615	0.77366	0.519248	0.961265	0.284693	0.624361	0.355028	0.685628
cg11345132	NA	0.729285	0.940546	0.189944	0.908681	0.729285	0.857366	0.873447	0.970742	0.555445	0.970742	0.109737	0.940546	0.298089	0.952256	0.298089	0.664455	0.355028	0.989108	0.450037	0.965335	0.592615	0.95549	0.298089	0.946717	0.179665	0.952256
cg11356706	SCRT2	0.466922	0.874069	0.669579	0.728398	0.669579	0.940546	0.385457	0.883006	0.630685	0.970742	0.501536	0.700614	0.555445	0.912612	0.650034	0.664455	0.298089	0.829994	0.573913	0.907207	0.284693	0.888305	0.211545	0.80091	0.298089	0.833551
cg11361831	SAFB2	0.355028	0.833551	0.125204	0.924243	0.385457	0.924243	0.592615	0.968179	0.466922	0.897824	0.082651	0.664455	0.592615	0.805982	0.000454615	0.805982	0.936558	0.833551	0.689309	0.871384	0.729285	0.907207	0.340298	0.805982	0.433441	0.722215
cg11387492	NA	0.709215	0.935829	0.915468	0.683602	0.669579	0.843309	0.555445	0.843309	0.133434	0.912612	0.169733	0.887191	0.433441	0.897824	0.0766523	0.918027	0.669579	0.805982	0.211545	0.902925	0.852539	0.80091	0.271638	0.749546	0.298089	0.805982
cg11418427	TP53BP2	0.222868	0.763047	0.0555756	0.975659	0.555445	0.924243	0.484091	0.907207	0.573913	0.874069	0.141999	0.629814	0.537221	0.907207	0.0259841	0.168857	0.894427	0.97864	0.592615	0.92947	0.957685	0.940546	0.24656	0.829994	0.355028	0.86356
cg11470399	PLK1	0.852539	0.965335	0.484091	0.587862	0.978837	0.897824	0.311824	0.897824	0.81099	0.685628	0.484091	0.715707	0.957685	0.86356	0.355028	0.624361	0.211545	0.924243	0.450037	0.749546	0.401145	0.965335	0.769875	0.795335	0.689309	0.805982
cg11504078	GREM2	0.484091	0.883006	0.211545	0.883006	0.729285	0.989108	0.611542	0.883006	0.749509	0.902925	0.284693	0.695285	0.769875	0.893078	0.00623306	0.479821	0.769875	0.970742	0.852539	0.907207	0.630685	0.986209	0.519248	0.77366	0.630685	0.833551
cg11541630	EXT2	0.179665	0.722215	0.852539	0.749546	0.340298	0.940546	0.125204	0.811717	0.957685	0.95549	0.00728204	0.883006	0.0955652	0.986209	0.0510033	0.833551	0.00447316	0.749546	0.117307	0.871384	0.0510033	0.851132	0.00104518	0.949381	0.00255858	0.92947
cg11554249	NA	0.907364	0.975659	0.700932	0.965335	0.75142	0.829994	0.651477	0.908681	0.933773	0.946717	0.328227	0.80091	0.556306	0.949381	0.0288828	0.366651	0.75142	0.949381	0.579584	0.965335	0.310376	0.912612	0.488776	0.888305	0.603218	0.912612
cg11627961	NA	0.284693	0.80091	0.179665	0.935829	0.81099	0.947566	0.466922	0.683602	0.592615	0.986209	0.433441	0.368352	0.831716	0.65318	0.018565	0.57706	0.401145	0.336134	0.769875	0.668569	0.466922	0.57706	0.370083	0.222744	0.484091	0.286737
cg11641222	SNTB1	0.284693	0.80091	0.401145	0.722215	0.311824	0.95549	0.385457	0.919067	0.298089	0.97864	0.385457	0.827088	0.894427	0.897824	0.0766523	0.493399	0.125204	0.947566	0.23454	0.907207	0.150901	0.811717	0.117307	0.887191	0.133434	0.908681
cg11670831	ZBTB46-AS1	0.284693	0.80091	0.189944	0.851132	0.24656	0.811717	0.689309	0.874069	0.125204	0.907207	0.385457	0.86356	0.852539	0.961265	0.117307	0.453004	0.519248	0.851132	0.709215	0.949381	0.555445	0.874069	0.385457	0.840804	0.466922	0.883006
cg11685767	NA	0.141999	0.695285	0.271638	0.728398	0.0889534	0.77366	0.555445	0.843309	0.501536	0.805982	0.81099	0.843309	0.20057	0.970742	0.611542	0.624361	0.519248	0.683602	0.0889534	0.764932	0.873447	0.700614	0.311824	0.668569	0.325895	0.685628
cg11688402	NA	0.978837	0.989108	0.936558	0.795335	0.450037	0.641372	0.915468	0.92947	0.501536	0.683602	0.669579	0.843309	0.894427	0.965335	0.555445	0.668569	0.450037	0.888305	0.790373	0.935829	0.222868	0.897824	0.689309	0.843309	0.709215	0.874069
cg11693892	ADPRHL1	0.211545	0.749546	0.298089	0.97864	0.109737	0.871384	0.519248	0.897824	0.271638	0.887191	0.271638	0.95549	0.831716	0.736557	0.0655431	0.908681	0.0955652	0.888305	0.298089	0.641372	0.125204	0.968179	0.0889534	0.811717	0.102492	0.822647
cg11721769	ALDH5A1	0.915468	0.975659	0.433441	0.805982	0.873447	0.664455	0.20057	0.975659	0.709215	0.887191	0.169733	0.924243	0.873447	0.970742	0.00447316	0.897824	0.790373	0.871384	0.790373	0.952256	0.894427	0.763047	0.573913	0.92947	0.611542	0.935829
cg11753195	TTC16	0.611542	0.908681	0.915468	0.86356	0.433441	0.968179	0.298089	0.888305	0.831716	0.795335	0.573913	0.795335	0.81099	0.961265	0.519248	0.613434	0.555445	0.65318	0.401145	0.805982	0.978837	0.683602	0.957685	0.641372	0.894427	0.654737
cg11756725	NA	0.630685	0.912612	0.729285	0.975659	0.466922	0.86356	0.20057	0.736557	0.189944	0.935829	0.519248	0.715707	0.957685	0.968179	0.466922	0.336134	0.0955652	0.952256	0.340298	0.952256	0.189944	0.970742	0.325895	0.902925	0.258926	0.908681
cg11789121	KCNJ11	0.936558	0.97864	0.592615	0.940546	0.133434	0.874069	0.537221	0.805982	0.401145	0.961265	0.0604199	0.902925	0.258926	0.95549	0.0766523	0.888305	0.385457	0.897824	0.271638	0.851132	0.790373	0.989108	0.169733	0.986209	0.150901	0.970742
cg11803184	LINGO4	0.20057	0.736557	0.355028	0.907207	0.81099	0.685628	0.852539	0.736557	0.501536	0.728398	0.689309	0.888305	0.355028	0.986209	0.0655431	0.874069	0.957685	0.65318	0.150901	0.829994	0.592615	0.728398	0.790373	0.822647	0.749509	0.78371
cg11883815	AMPD2	0.149656	0.700614	0.579584	0.833551	0.214492	0.95549	0.229113	0.893078	0.346594	0.851132	0.328227	0.603271	0.00486206	0.78371	0.510885	0.624361	0.933773	0.843309	0.0599721	0.795335	0.259998	0.952256	0.488776	0.715707	0.488776	0.700614
cg11928366	NDUFB7	0.160145	0.708608	0.125204	0.907207	0.385457	0.757512	0.311824	0.965335	0.873447	0.887191	0.370083	0.92947	0.894427	0.833551	0.189944	0.613434	0.894427	0.986209	0.873447	0.700614	0.555445	0.907207	0.630685	0.952256	0.537221	0.946717
cg11928594	NA	0.510885	0.888305	0.603218	0.683602	0.907364	0.843309	0.310376	0.764932	0.627188	0.833551	0.510885	0.827088	0.828717	0.35512	0.0425401	0.888305	0.0815528	0.97864	0.651477	0.603271	0.0185732	0.785127	0.127553	0.887191	0.173939	0.887191
cg11951933	MPP7	0.0426456	0.547278	0.117307	0.908681	0.484091	0.975659	0.957685	0.811717	0.179665	0.968179	0.00208314	0.840804	0.133434	0.970742	0.00728204	0.728398	0.082651	0.970742	0.117307	0.968179	0.284693	0.897824	0.00255858	0.912612	0.00529949	0.893078
cg11957951	ELP6	0.340298	0.829994	0.133434	0.668569	0.81099	0.883006	0.537221	0.811717	0.749509	0.912612	0.769875	0.888305	0.81099	0.961265	0.709215	0.547278	0.81099	0.629814	0.852539	0.919067	0.611542	0.453004	0.729285	0.685628	0.831716	0.722215
cg12028674	ECH1	0.501536	0.887191	0.284693	0.685628	1	0.95549	0.222868	0.986209	0.450037	0.722215	0.0208429	0.282093	0.355028	0.685628	0.00255858	0.368352	0.978837	0.629814	0.729285	0.668569	0.769875	0.80091	0.258926	0.286737	0.284693	0.35512
cg12056389	CA3-AS1	0.340298	0.829994	0.298089	0.80091	0.592615	1	0.385457	0.893078	0.24656	0.946717	0.0426456	0.949381	0.450037	0.95549	0.000233458	0.935829	0.298089	0.95549	0.385457	0.965335	0.501536	0.908681	0.0555756	0.940546	0.082651	0.961265
cg12088478	LINC00886	0.769875	0.949381	0.484091	0.805982	0.501536	0.907207	0.81099	0.763047	0.160145	0.871384	0.433441	0.464831	0.81099	0.833551	0.179665	0.286737	0.355028	0.989108	0.749509	0.940546	0.311824	0.949381	0.484091	0.78371	0.401145	0.80091
cg12123269	MIR548F3	0.150901	0.700614	0.573913	0.883006	0.915468	0.887191	0.484091	0.843309	0.189944	0.77366	0.298089	0.547278	0.20057	0.871384	0.24656	0.121398	0.133434	0.805982	0.00728204	0.843309	0.630685	0.887191	0.0709517	0.587862	0.0655431	0.629814
cg12151942	NA	0.0555756	0.587862	0.00728204	0.902925	0.936558	0.975659	0.873447	0.95549	0.20057	0.708608	0.222868	0.86356	0.749509	0.95549	0.0145521	0.722215	0.501536	0.833551	0.466922	0.946717	0.709215	0.811717	0.189944	0.883006	0.258926	0.851132
cg12171339	MYO1B	0.433441	0.86356	0.433441	0.368352	0.936558	0.97864	0.20057	0.883006	0.271638	0.728398	0.082651	0.805982	0.385457	0.736557	0.018565	0.77366	0.355028	0.685628	0.450037	0.368352	0.630685	0.912612	0.082651	0.618627	0.125204	0.613434
cg12213135	NA	0.484091	0.883006	0.611542	0.86356	0.592615	0.97864	0.385457	0.968179	0.573913	0.736557	0.769875	0.763047	0.936558	0.946717	0.311824	0.443037	0.258926	0.887191	0.537221	0.874069	0.23454	0.935829	0.417141	0.728398	0.340298	0.78371
cg12218439	CHMP5	0.311824	0.811717	0.401145	0.908681	0.650034	0.907207	0.936558	0.736557	0.102492	0.795335	0.0709517	0.629814	0.450037	0.843309	0.00311043	0.453004	0.355028	0.833551	0.160145	0.871384	0.689309	0.912612	0.0889534	0.629814	0.109737	0.683602
cg12230668	NUBPL	0.417141	0.857366	0.109737	0.851132	0.284693	0.918027	0.519248	0.843309	0.592615	0.902925	0.592615	0.949381	0.957685	0.97864	0.0510033	0.811717	0.769875	0.78371	0.894427	0.893078	0.611542	0.764932	0.749509	0.857366	0.852539	0.829994
cg12243618	ENOX1-AS2	0.873447	0.968179	0.573913	0.664455	0.978837	0.80091	0.125204	0.97864	0.915468	0.654737	0.298089	0.618627	0.915468	0.871384	0.0510033	0.311043	0.573913	0.833551	0.573913	0.708608	0.769875	0.92947	0.831716	0.641372	0.81099	0.664455
cg12261142	NA	0.484091	0.883006	0.24656	0.902925	0.611542	0.989108	0.417141	0.888305	0.611542	0.907207	0.141999	0.907207	0.729285	0.986209	0.00529949	0.57706	0.555445	0.949381	0.831716	0.970742	0.501536	0.908681	0.189944	0.946717	0.23454	0.965335
cg12278653	H3F3C	0.0889534	0.641372	0.222868	0.77366	0.769875	0.908681	0.729285	0.683602	0.0655431	0.975659	0.023313	0.805982	0.355028	0.975659	0.00529949	0.57706	0.0604199	0.902925	0.109737	0.902925	0.222868	0.949381	0.00975954	0.961265	0.016471	0.95549
cg12346317	NA	0.555445	0.897824	0.0955652	0.763047	0.417141	0.949381	0.831716	0.857366	0.630685	0.908681	0.669579	0.695285	0.769875	0.940546	0.537221	0.35512	0.271638	0.897824	0.790373	0.961265	0.258926	0.887191	0.592615	0.728398	0.433441	0.764932
cg12384923	DIP2B	0.81099	0.95549	0.873447	0.65318	0.401145	0.857366	1	0.940546	0.160145	0.613434	0.125204	0.464831	0.117307	0.833551	0.630685	0.35512	0.592615	0.603271	0.630685	0.664455	0.669579	0.763047	0.179665	0.389184	0.24656	0.453004
cg12400025	TRAF3IP2	0.311824	0.811717	0.592615	0.968179	0.873447	0.851132	0.385457	0.961265	0.00447316	0.912612	0.160145	0.924243	0.537221	0.949381	0.160145	0.893078	0.0426456	0.795335	0.222868	0.952256	0.102492	0.78371	0.0319628	0.907207	0.018565	0.86356
cg12435056	TRANK1	0.258926	0.78371	0.936558	0.907207	0.169733	0.968179	0.433441	1	0.555445	0.708608	0.109737	0.683602	0.00975954	0.668569	0.573913	0.912612	0.466922	0.907207	0.035287	0.912612	0.573913	0.924243	0.169733	0.722215	0.20057	0.77366
cg12587930	PRND	0.355028	0.833551	0.417141	0.97864	0.450037	0.715707	0.179665	0.843309	0.894427	0.336134	0.23454	0.708608	0.790373	0.893078	0.0466957	0.708608	0.417141	0.547278	0.650034	0.763047	0.573913	0.654737	0.325895	0.509211	0.450037	0.453004
cg12639663	NA	0.555445	0.897824	0.592615	0.857366	0.311824	0.871384	0.0709517	0.86356	0.769875	0.897824	0.769875	0.664455	0.385457	0.389184	0.0259841	0.902925	0.450037	0.874069	0.258926	0.524864	0.831716	0.902925	0.852539	0.715707	0.709215	0.736557
cg12657960	NA	0.650034	0.918027	0.102492	0.907207	0.831716	0.811717	0.689309	0.722215	0.325895	0.970742	0.689309	0.764932	0.915468	0.952256	0.630685	0.565218	0.0889534	0.857366	0.466922	0.918027	0.179665	0.902925	0.385457	0.822647	0.298089	0.871384
cg12690016	SSU72	0.20057	0.736557	0.117307	0.654737	0.650034	0.961265	0.936558	0.618627	0.222868	0.949381	0.222868	0.949381	0.831716	0.843309	0.011205	0.479821	0.298089	0.871384	0.355028	0.78371	0.311824	0.961265	0.109737	0.965335	0.141999	0.935829
cg12744321	DFFB	0.689309	0.92947	0.894427	0.668569	0.211545	0.918027	0.0604199	0.92947	0.852539	0.822647	0.769875	0.92947	0.749509	0.975659	0.729285	0.912612	0.23454	0.641372	0.915468	0.874069	0.23454	0.722215	0.689309	0.843309	0.650034	0.805982
cg12779616	PARD3	0.873447	0.968179	0.630685	0.970742	0.729285	0.749546	0.81099	0.97864	0.501536	0.763047	0.258926	0.763047	0.709215	0.961265	0.0288646	0.403503	0.936558	0.805982	0.873447	0.833551	0.852539	0.811717	0.611542	0.664455	0.749509	0.695285
cg12832145	C2orf55	0.179665	0.722215	0.169733	0.912612	0.537221	0.940546	0.957685	0.603271	0.790373	0.965335	0.0709517	0.949381	0.102492	0.946717	0.0655431	0.940546	0.957685	0.764932	0.23454	0.975659	0.385457	0.764932	0.271638	0.92947	0.370083	0.918027
cg12834443	TFEB	0.915468	0.975659	0.769875	0.715707	0.592615	0.893078	0.936558	0.95549	0.501536	0.887191	0.401145	0.78371	0.630685	0.935829	0.284693	0.493399	0.978837	0.97864	0.831716	0.968179	0.81099	0.965335	0.450037	0.908681	0.573913	0.946717
cg12851031	RAP2A	0.555445	0.897824	0.311824	0.949381	0.669579	0.907207	0.611542	0.986209	0.519248	0.952256	0.611542	0.618627	0.537221	0.654737	0.023313	0.613434	0.630685	0.986209	0.852539	0.764932	0.537221	0.843309	0.689309	0.795335	0.729285	0.840804
cg12866694	NA	0.311824	0.811717	0.385457	0.811717	0.852539	0.924243	0.669579	0.97864	0.222868	0.887191	0.978837	0.851132	0.355028	0.912612	0.385457	0.80091	0.630685	0.989108	0.179665	0.961265	0.189944	0.95549	0.978837	0.871384	0.894427	0.902925
cg12905741	LINC00942	0.573913	0.902925	0.650034	0.843309	0.915468	0.965335	0.417141	0.908681	0.790373	0.888305	0.729285	0.908681	0.20057	0.893078	0.271638	0.464831	0.401145	0.912612	0.484091	0.965335	0.125204	0.893078	0.873447	0.92947	1	0.940546
cg12931526	NA	0.689309	0.92947	0.450037	0.918027	0.466922	0.975659	0.519248	0.924243	0.519248	0.763047	0.689309	0.989108	0.417141	0.833551	0.0319628	0.843309	0.501536	0.912612	0.873447	0.722215	0.355028	0.728398	0.573913	0.989108	0.729285	0.970742
cg12952179	NA	0.0604199	0.603271	0.150901	0.871384	1	0.874069	0.650034	0.857366	0.169733	0.952256	0.0426456	0.940546	0.24656	0.736557	0.0388453	0.795335	0.24656	0.851132	0.109737	0.883006	0.790373	0.683602	0.0555756	0.968179	0.102492	1
cg13050884	FNDC3B	0.936558	0.97864	0.749509	0.700614	0.0510033	1	0.519248	0.888305	0.729285	0.888305	0.0259841	0.92947	0.311824	0.857366	0.0426456	0.509211	0.298089	0.887191	0.573913	0.968179	0.370083	0.833551	0.102492	0.902925	0.0889534	0.940546
cg13081489	NID1	0.0319628	0.509211	0.0259841	0.946717	0.102492	0.57706	0.592615	0.918027	0.630685	0.715707	0.258926	0.547278	0.370083	0.77366	0.284693	0.538367	0.484091	0.77366	0.23454	0.664455	0.873447	0.952256	0.20057	0.587862	0.271638	0.654737
cg13086606	MIR548H4	0.433441	0.86356	0.258926	0.479821	0.957685	0.654737	0.484091	0.888305	0.102492	0.940546	0.790373	0.479821	0.519248	0.811717	0.433441	0.547278	0.385457	0.805982	0.852539	0.902925	0.311824	0.840804	0.749509	0.654737	0.650034	0.641372
cg13115957	C20orf202	0.936558	0.97864	0.915468	0.78371	0.417141	0.986209	0.519248	0.907207	0.450037	0.912612	0.0955652	0.78371	0.537221	0.840804	0.0319628	0.80091	0.611542	0.883006	0.81099	0.764932	0.669579	0.968179	0.298089	0.736557	0.417141	0.795335
cg13131771	CMKLR1	0.915468	0.975659	0.852539	0.975659	0.729285	0.857366	0.81099	0.883006	0.484091	0.654737	0.211545	0.952256	0.592615	0.888305	0.018565	0.86356	0.23454	0.843309	0.555445	0.965335	0.082651	0.811717	0.311824	0.946717	0.355028	0.918027
cg13145289	HDLBP	0.545699	0.897824	0.732368	0.965335	0.575515	0.940546	0.545699	0.888305	0.00962792	0.871384	0.0498672	0.65318	0.170471	0.893078	0.243952	0.509211	1	0.908681	0.932157	0.95549	0.86469	0.924243	0.33174	0.805982	0.51649	0.857366
cg13147069	NCAPH2	0.433441	0.86356	0.873447	0.944428	0.894427	0.905336	0.102492	0.95549	0.852539	0.883006	0.082651	0.749546	0.573913	0.907207	0.0288646	0.453004	0.0655431	0.764932	0.385457	0.897824	0.0889534	0.629814	0.0555756	0.811717	0.0766523	0.833551
cg13181604	NEDD8	0.81099	0.95549	0.401145	0.968179	0.222868	0.970742	0.769875	0.897824	0.749509	0.389184	0.0709517	0.57706	0.211545	0.718586	0.537221	0.77366	0.417141	1	0.630685	0.97864	0.325895	0.968179	0.160145	0.829994	0.117307	0.888305
cg13192688	TACC3	0.298089	0.805982	0.169733	0.851132	0.537221	0.763047	0.24656	0.654737	0.831716	0.965335	0.81099	0.629814	0.894427	0.902925	0.325895	0.493399	0.978837	0.613434	0.894427	0.843309	0.831716	0.641372	0.936558	0.587862	0.915468	0.624361
cg13206386	NA	0.24656	0.77366	0.150901	0.715707	0.630685	0.893078	0.831716	0.949381	0.957685	0.946717	0.0319628	0.618627	0.20057	0.749546	0.00845473	0.893078	0.936558	0.857366	0.519248	0.912612	0.501536	0.822647	0.258926	0.708608	0.385457	0.668569
cg13240639	UCRC	1	1	1	0.700614	0.298089	0.912612	0.433441	0.77366	0.790373	0.961265	0.271638	0.95549	0.81099	0.970742	0.0655431	0.822647	0.222868	0.989108	0.790373	0.970742	0.102492	0.961265	0.117307	0.97864	0.133434	0.975659
cg13246583	SALL4	0.211545	0.749546	0.484091	1	0.894427	0.805982	0.894427	0.961265	0.0604199	0.986209	0.0709517	0.509211	0.20057	0.736557	0.0766523	0.380317	0.271638	0.97864	0.035287	0.888305	0.81099	0.887191	0.0555756	0.78371	0.0655431	0.843309
cg13281248	C4orf42	0.915468	0.975659	0.957685	0.883006	0.81099	0.970742	0.519248	0.86356	0.689309	0.952256	0.573913	0.795335	0.769875	0.95549	0.555445	0.613434	0.894427	0.763047	0.370083	0.952256	0.852539	0.654737	0.978837	0.668569	0.957685	0.685628
cg13289493	RSAD2	0.579584	0.907207	0.651477	0.986209	0.425038	0.95549	0.881036	0.970742	0.556306	0.603271	0.346594	0.618627	0.651477	0.736557	0.0216659	0.624361	0.127553	0.795335	0.676065	0.524864	0.200423	0.95549	0.127553	0.587862	0.149656	0.613434
cg13340085	ANKMY1	0.650034	0.918027	0.555445	0.919067	0.555445	0.86356	0.385457	0.888305	0.00728204	0.92947	0.484091	0.902925	0.630685	0.949381	0.016471	0.897824	0.169733	0.970742	0.630685	0.840804	0.150901	0.965335	0.189944	0.989108	0.20057	0.986209
cg13360562	THBS1	0.150901	0.700614	0.484091	0.897824	0.650034	0.897824	0.650034	0.970742	0.592615	0.897824	0.000233458	0.833551	0.0889534	0.919067	0.0127996	0.464831	0.0466957	0.685628	0.24656	0.92947	0.150901	0.736557	0.00255858	0.685628	0.00311043	0.700614
cg13361271	NA	0.519248	0.888305	0.790373	0.883006	0.385457	0.918027	0.81099	0.843309	0.23454	0.368352	0.709215	0.883006	0.978837	0.912612	0.298089	0.453004	0.117307	0.715707	0.484091	0.912612	0.211545	0.700614	0.23454	0.728398	0.284693	0.736557
cg13484848	AATK	0.936558	0.97864	0.831716	0.952256	0.537221	0.843309	0.311824	0.918027	0.611542	0.907207	0.035287	0.121398	0.669579	0.641372	0.000806674	0.423396	1	0.565218	0.852539	0.77366	0.978837	0.700614	0.385457	0.286737	0.450037	0.311043
cg13516655	MYBL1	0.669579	0.924243	0.630685	0.961265	0.689309	0.893078	0.894427	0.95549	1	0.764932	0.141999	0.935829	0.592615	0.989108	0.00728204	0.805982	0.385457	0.668569	0.611542	0.883006	0.355028	0.749546	0.133434	0.764932	0.169733	0.80091
cg13523312	SNORD83A	0.125204	0.683602	0.311824	0.912612	0.450037	0.92947	0.271638	0.811717	0.20057	0.908681	0.650034	0.524864	0.555445	0.924243	0.450037	0.215923	0.450037	1	0.0889534	0.965335	0.81099	0.989108	0.417141	0.843309	0.501536	0.871384
cg13529726	TOP1MT	0.894427	0.970742	0.650034	0.811717	0.537221	0.871384	0.709215	0.970742	0.769875	1	0.179665	0.695285	1	0.907207	0.102492	0.368352	0.852539	0.843309	0.555445	0.908681	0.450037	0.833551	0.519248	0.685628	0.555445	0.715707
cg13554213	C7orf20	0.81099	0.95549	0.957685	0.918027	0.340298	0.893078	0.936558	0.795335	0.284693	0.736557	0.669579	0.918027	0.831716	0.897824	0.298089	0.871384	0.160145	0.871384	0.466922	0.641372	0.0889534	0.95549	0.20057	0.857366	0.222868	0.887191
cg13611318	NA	0.936558	0.97864	0.852539	0.986209	0.450037	0.829994	0.340298	0.935829	0.709215	0.949381	0.125204	0.722215	0.555445	1	0.0555756	0.654737	0.852539	0.965335	0.978837	0.897824	0.709215	0.871384	0.284693	0.888305	0.385457	0.897824
cg13619254	MVB12B	0.592615	0.907207	0.401145	0.965335	1	0.871384	0.592615	0.97864	0.401145	0.80091	0.0766523	0.924243	0.790373	0.961265	0.00133319	0.805982	0.433441	0.708608	0.749509	0.874069	0.325895	0.641372	0.117307	0.736557	0.160145	0.763047
cg13671142	GON4L	0.0889534	0.641372	0.133434	0.851132	0.790373	1	0.936558	0.829994	0.00728204	0.935829	0.298089	0.683602	0.769875	0.897824	0.0510033	0.587862	0.109737	0.965335	0.109737	0.989108	0.325895	0.935829	0.0709517	0.80091	0.0955652	0.843309
cg13719412	NA	1	1	0.749509	0.685628	0.23454	0.952256	0.894427	0.907207	0.298089	0.851132	0.466922	0.624361	0.894427	0.952256	0.401145	0.247592	0.749509	0.86356	0.466922	0.946717	0.769875	0.822647	1	0.668569	0.831716	0.708608
cg13752172	GDA	0.125204	0.683602	0.311824	0.946717	0.592615	0.764932	0.894427	0.97864	0.0555756	0.368352	0.0145521	0.805982	0.325895	0.949381	0.00975954	0.57706	0.035287	0.664455	0.141999	0.664455	0.0955652	0.822647	0.00529949	0.618627	0.00374608	0.65318
cg13776905	BPTF	0.149656	0.700614	0.214492	0.811717	0.244282	0.907207	0.384841	0.970742	0.0288828	0.805982	0.259998	0.874069	0.488776	0.970742	0.107593	0.851132	0.0815528	0.946717	0.186905	0.874069	0.214492	0.949381	0.0330412	1	0.0425401	0.961265
cg13782532	OCEL1	0.592615	0.907207	0.936558	0.757512	0.709215	0.77366	0.81099	0.970742	0.0709517	0.587862	0.519248	0.443037	0.852539	0.822647	0.179665	0.389184	0.018565	0.524864	0.222868	0.695285	0.0510033	0.65318	0.0655431	0.35512	0.0604199	0.333555
cg13814677	CELSR1	0.669579	0.924243	0.915468	0.97864	0.169733	0.935829	0.729285	0.843309	0.433441	0.493399	0.311824	0.785127	0.894427	0.887191	0.0259841	0.664455	0.035287	0.629814	0.650034	0.728398	0.023313	0.757512	0.0955652	0.524464	0.109737	0.547278
cg13822123	PSME4	0.936558	0.97864	0.852539	0.975659	0.433441	0.715707	0.179665	0.95549	0.669579	0.618627	0.179665	0.888305	0.450037	0.965335	0.385457	0.722215	0.831716	0.453004	0.873447	0.763047	0.669579	0.57706	0.355028	0.613434	0.271638	0.603271
cg13840845	ANKH	0.894427	0.970742	0.852539	0.965335	0.81099	0.86356	0.555445	0.940546	0.082651	0.86356	0.298089	0.811717	0.630685	0.970742	0.873447	0.479821	0.852539	0.524864	0.311824	0.918027	0.957685	0.464831	0.978837	0.65318	0.978837	0.664455
cg13845161	TEAD1	0.450037	0.871384	0.271638	0.965335	0.141999	0.95549	0.519248	0.722215	0.573913	0.924243	0.169733	0.722215	0.729285	0.871384	0.0466957	0.843309	0.611542	0.961265	0.81099	0.968179	0.650034	0.924243	0.271638	0.833551	0.340298	0.795335
cg13851647	IL22	0.141999	0.695285	0.271638	0.795335	0.20057	0.695285	0.370083	0.897824	0.729285	0.629814	0.0510033	0.805982	0.222868	0.912612	0.0604199	0.968179	0.417141	0.965335	0.169733	0.811717	0.852539	0.986209	0.125204	0.989108	0.160145	0.989108
cg13872345	NA	0.325895	0.822647	0.23454	0.795335	0.160145	0.736557	0.611542	0.888305	0.873447	0.902925	0.284693	0.715707	0.769875	0.940546	0.284693	0.565218	0.709215	0.908681	0.573913	0.95549	0.630685	0.918027	0.936558	0.795335	0.957685	0.829994
cg13892545	NA	0.555445	0.897824	0.611542	0.764932	0.501536	0.708608	0.082651	0.840804	0.0145521	0.940546	0.936558	0.57706	0.484091	0.763047	0.450037	0.603271	0.669579	0.857366	0.81099	0.715707	0.555445	0.965335	0.894427	0.683602	0.729285	0.708608
cg13893683	NA	0.650034	0.918027	0.936558	0.908681	0.650034	0.887191	0.630685	0.908681	0.894427	0.968179	0.211545	0.80091	0.831716	0.949381	0.117307	0.80091	0.81099	0.935829	0.355028	0.902925	0.852539	0.912612	0.852539	0.97864	0.894427	0.986209
cg13938341	NAMPT	0.873447	0.968179	0.630685	0.97864	0.709215	0.918027	0.501536	0.629814	0.284693	0.443037	0.957685	0.97864	0.385457	0.883006	0.133434	0.871384	0.873447	0.924243	0.81099	0.95549	0.385457	0.897824	0.790373	0.970742	0.689309	0.940546
cg13960339	ZIM2	0.298089	0.805982	0.340298	0.912612	0.873447	0.935829	0.873447	0.912612	0.189944	0.970742	0.650034	0.749546	0.915468	0.961265	0.385457	0.668569	0.133434	0.95549	0.519248	0.833551	0.141999	0.965335	0.169733	0.965335	0.24656	0.970742
cg13960579	FAM189B	0.325895	0.822647	0.355028	0.829994	0.669579	0.968179	0.519248	0.887191	0.370083	0.80091	0.450037	0.986209	0.709215	0.843309	0.141999	0.685628	0.611542	0.968179	0.852539	0.95549	0.537221	0.843309	0.936558	0.952256	0.936558	0.92947
cg13980808	BCAT1	0.978837	0.989108	0.385457	0.833551	0.189944	0.924243	0.831716	0.968179	0.769875	0.728398	0.0319628	0.918027	0.125204	0.975659	0.340298	0.843309	0.179665	0.685628	0.385457	0.888305	0.189944	0.695285	0.0655431	0.715707	0.035287	0.77366
cg13984427	NA	0.016471	0.453004	0.00374608	0.843309	0.852539	0.728398	0.873447	0.888305	0.0145521	0.840804	0.271638	0.871384	0.749509	0.935829	0.0426456	0.695285	0.23454	0.908681	0.211545	0.965335	0.484091	0.893078	0.0889534	0.97864	0.133434	0.97864
cg14011671	NA	0.417141	0.857366	0.222868	0.333555	0.873447	0.965335	0.873447	0.961265	0.311824	0.949381	0.519248	0.509211	0.852539	0.683602	0.035287	0.829994	0.340298	0.722215	0.592615	0.843309	0.211545	0.728398	0.20057	0.613434	0.23454	0.524864
cg14043929	GPATCH2	0.978837	0.989108	0.936558	0.763047	0.669579	0.968179	0.729285	0.968179	0.894427	0.443037	0.0955652	0.795335	0.669579	0.946717	0.0388453	0.547278	0.957685	0.764932	0.852539	0.749546	0.936558	0.883006	0.501536	0.641372	0.650034	0.685628
cg14053133	NA	0.852539	0.965335	0.501536	0.97864	0.0889534	0.924243	0.894427	0.968179	0.769875	0.811717	0.160145	0.888305	0.466922	0.965335	0.0604199	0.524864	0.311824	0.829994	0.450037	0.907207	0.370083	0.749546	0.169733	0.736557	0.189944	0.764932
cg14090920	QKI	0.466922	0.874069	0.20057	0.887191	1	0.641372	0.555445	0.940546	0.689309	0.970742	0.417141	0.65318	0.573913	0.924243	0.0288646	0.538367	0.537221	0.986209	0.769875	0.965335	0.298089	0.97864	0.450037	0.887191	0.573913	0.918027
cg14146760	SPX	0.537221	0.893078	0.611542	0.736557	0.709215	1	0.555445	0.970742	0.433441	0.949381	0.00845473	0.708608	0.298089	0.874069	0.00255858	0.603271	0.573913	0.811717	0.519248	0.871384	0.936558	0.840804	0.133434	0.715707	0.179665	0.728398
cg14168851	DLGAP1	0.370083	0.840804	0.141999	0.908681	0.978837	0.935829	0.852539	0.897824	0.555445	0.92947	0.23454	0.857366	0.769875	0.902925	0.0604199	0.493399	0.936558	0.893078	0.650034	0.949381	0.894427	0.805982	0.340298	0.871384	0.450037	0.902925
cg14200531	FAAH	0.936558	0.97864	0.669579	0.695285	0.0766523	0.989108	0.160145	0.897824	0.0709517	0.86356	0.340298	0.380317	0.831716	0.805982	0.0259841	0.286737	0.790373	0.902925	0.894427	0.888305	0.831716	0.97864	0.790373	0.685628	0.709215	0.722215
cg14202087	NA	0.689309	0.92947	0.669579	0.924243	0.689309	0.624361	0.749509	0.965335	0.433441	0.897824	0.852539	0.764932	0.630685	0.949381	0.769875	0.603271	0.466922	0.97864	0.555445	0.918027	0.211545	0.970742	0.729285	0.829994	0.852539	0.871384
cg14209389	DENND6A	0.769875	0.949381	0.519248	0.924243	0.669579	0.92947	0.484091	0.708608	0.630685	0.618627	0.271638	0.829994	0.769875	0.961265	0.0288646	0.479821	0.141999	0.952256	0.936558	0.970742	0.0388453	0.961265	0.24656	0.952256	0.20057	0.935829
cg14211117	SMYD3	0.417141	0.857366	0.519248	0.888305	0.689309	0.924243	0.709215	0.946717	0.00975954	0.86356	0.271638	0.965335	0.873447	0.912612	0.0145521	0.949381	0.0319628	0.874069	0.401145	0.897824	0.0288646	0.749546	0.0510033	0.940546	0.0466957	0.965335
cg14213160	GDF15	0.258926	0.78371	0.0426456	0.888305	0.915468	0.92947	0.189944	0.883006	0.519248	0.912612	0.537221	0.795335	0.537221	0.949381	0.24656	0.493399	0.401145	0.695285	0.630685	0.97864	0.125204	0.538367	0.894427	0.77366	1	0.736557
cg14231674	CCDC107	0.936558	0.97864	0.630685	0.547278	0.484091	0.975659	0.370083	0.935829	0.133434	0.389184	0.370083	0.795335	0.650034	0.968179	0.592615	0.443037	0.401145	0.509211	0.417141	0.851132	0.433441	0.493399	0.284693	0.57706	0.222868	0.565218
cg14268928	NA	0.0766523	0.624361	0.102492	0.912612	0.611542	0.883006	0.852539	0.728398	0.0259841	0.888305	0.417141	0.893078	0.978837	0.893078	0.117307	0.77366	0.0426456	0.851132	0.258926	0.912612	0.0955652	0.683602	0.0604199	0.970742	0.0889534	1
cg14291878	CHSY1	0.211545	0.749546	0.298089	0.654737	0.611542	0.908681	0.769875	0.840804	0.401145	0.685628	0.023313	0.840804	0.450037	0.918027	0.00167697	0.907207	0.160145	0.851132	0.385457	0.857366	0.325895	0.86356	0.0388453	0.80091	0.0766523	0.763047
cg14330621	FANCC	0.082651	0.629814	0.160145	0.805982	0.450037	0.908681	0.978837	0.965335	0.0655431	0.479821	0.0604199	0.857366	0.355028	0.989108	0.00845473	0.668569	0.0709517	0.547278	0.0655431	0.78371	0.23454	0.65318	0.00845473	0.603271	0.0145521	0.641372
cg14343986	NA	0.828717	0.961265	0.854813	0.708608	0.138334	0.871384	0.0738777	0.949381	0.0250967	0.851132	0.425038	0.464831	0.881036	0.871384	0.107593	0.256478	0.986743	0.708608	0.533401	0.843309	0.828717	0.822647	0.556306	0.538367	0.467089	0.624361
cg14391652	SERGEF	0.222868	0.763047	0.20057	0.966815	0.873447	0.695285	0.669579	0.989108	0.169733	0.613434	0.0319628	0.603271	0.401145	0.833551	0.00104518	0.380317	0.340298	0.618627	0.24656	0.613434	0.573913	0.764932	0.0466957	0.380317	0.0766523	0.443037
cg14391730	NA	0.401145	0.851132	0.790373	0.736557	0.23454	0.968179	0.729285	0.624361	0.555445	0.479821	0.00104518	0.86356	0.0555756	0.970742	0.016471	0.664455	0.24656	0.995859	0.325895	0.893078	0.519248	0.961265	0.023313	0.897824	0.0426456	0.874069
cg14398860	INPP5A	0.035287	0.524864	0.125204	0.952256	0.749509	0.764932	0.769875	0.924243	0.133434	0.715707	0.133434	0.509211	0.211545	0.851132	0.0555756	0.222744	0.0955652	0.829994	0.0288646	0.77366	0.466922	0.902925	0.018565	0.565218	0.0288646	0.624361
cg14415430	TRANK1	0.630685	0.912612	0.325895	0.683602	0.894427	0.946717	1	0.940546	0.873447	0.897824	0.160145	0.222744	0.957685	0.587862	0.00311043	0.453004	0.749509	0.77366	0.831716	0.822647	0.611542	0.888305	0.370083	0.464831	0.519248	0.547278
cg14481619	NA	0.229113	0.764932	0.276255	0.822647	0.627188	0.970742	0.627188	0.949381	0.445838	0.685628	0.0133301	0.685628	0.214492	0.749546	0.00222003	0.587862	0.445838	0.65318	0.186905	0.493399	0.776998	0.874069	0.0479117	0.453004	0.0815528	0.493399
cg14507476	CEP162	0.689309	0.92947	0.611542	0.80091	0.852539	0.912612	0.769875	1	0.769875	0.968179	0.0555756	0.708608	0.852539	0.986209	0.00447316	0.311043	0.417141	0.946717	0.978837	0.961265	0.271638	0.908681	0.189944	0.840804	0.23454	0.888305
cg14515571	DBX1	0.298089	0.805982	0.650034	0.908681	0.169733	0.965335	0.466922	0.912612	0.150901	0.871384	0.466922	0.439827	0.573913	0.757512	0.650034	0.286737	0.355028	0.871384	0.311824	0.728398	0.709215	0.952256	0.417141	0.576182	0.325895	0.629814
cg14526651	PCBP1-AS1	0.433441	0.86356	0.433441	0.918027	0.466922	0.715707	0.169733	0.949381	0.650034	0.949381	0.385457	0.587862	0.873447	0.965335	0.0510033	0.336134	0.650034	0.857366	0.769875	0.989108	0.537221	0.795335	0.385457	0.728398	0.370083	0.764932
cg14527389	LOC285954	0.466922	0.874069	0.355028	0.86356	0.978837	0.874069	0.284693	0.874069	0.141999	0.700614	0.0208429	0.874069	0.573913	0.902925	0.000454615	0.918027	0.433441	0.833551	0.689309	0.811717	0.537221	0.935829	0.102492	0.857366	0.125204	0.822647
cg14535569	NA	0.689309	0.92947	0.978837	0.833551	0.102492	0.989108	0.978837	0.715707	0.769875	0.918027	0.0259841	0.843309	0.311824	0.968179	0.023313	0.57706	0.271638	0.918027	0.370083	0.949381	0.355028	0.893078	0.0655431	0.843309	0.0766523	0.840804
cg14550007	SCMH1	0.555445	0.897824	0.81099	0.989108	0.501536	0.654737	0.81099	0.80091	0.650034	0.695285	0.0766523	0.464831	0.141999	0.902925	0.370083	0.168857	0.957685	0.86356	0.611542	0.92947	0.669579	0.893078	0.484091	0.654737	0.417141	0.683602
cg14608561	FLCN	0.24656	0.77366	0.355028	0.95549	0.978837	0.887191	0.81099	0.989108	0.018565	0.949381	0.179665	0.479821	0.978837	0.811717	0.0145521	0.464831	0.0288646	0.795335	0.385457	0.840804	0.0259841	0.833551	0.0426456	0.613434	0.035287	0.624361
cg14712575	PRDM16	0.271638	0.795335	0.573913	0.833551	0.370083	0.989108	0.519248	0.95549	0.894427	0.918027	0.023313	0.624361	0.0604199	0.695285	0.0466957	0.840804	0.519248	0.986209	0.082651	0.908681	0.894427	0.924243	0.0889534	0.883006	0.117307	0.857366
cg14721618	SOCS3	0.271638	0.795335	0.611542	0.902925	0.160145	0.840804	0.611542	0.95549	0.189944	0.453004	0.749509	0.722215	0.630685	0.989108	0.284693	0.443037	0.450037	0.493399	0.0955652	0.843309	0.873447	0.479821	0.611542	0.547278	0.537221	0.524864
cg14757545	KPNA6	0.117307	0.668569	0.20057	0.908681	0.689309	0.708608	0.630685	0.888305	0.0955652	0.970742	0.0604199	0.464831	0.433441	0.603271	0.00208314	0.565218	0.211545	0.888305	0.125204	0.629814	0.555445	0.970742	0.0604199	0.641372	0.0766523	0.668569
cg14758526	CASP5	0.749509	0.946717	0.936558	0.736557	0.573913	0.92947	0.501536	0.908681	0.915468	0.728398	0.555445	0.946717	0.936558	0.912612	0.0388453	0.80091	0.978837	0.871384	0.978837	0.65318	0.873447	0.968179	0.81099	0.908681	0.873447	0.893078
cg14772344	IL5RA	0.133434	0.685628	0.0555756	0.97864	1	0.902925	0.790373	0.912612	0.325895	0.65318	0.519248	0.603271	0.790373	0.86356	0.0889534	0.282093	0.831716	0.749546	0.385457	0.683602	0.790373	0.897824	0.537221	0.603271	0.573913	0.624361
cg14800868	MCM8	0.873447	0.968179	0.769875	0.587862	0.537221	1	0.450037	0.887191	0.669579	0.975659	0.573913	0.897824	0.689309	0.97864	0.0426456	0.538367	0.573913	0.989108	0.957685	0.989108	0.24656	0.968179	0.385457	0.95549	0.417141	0.968179
cg14805278	NA	0.749509	0.946717	0.689309	0.949381	0.466922	0.893078	0.790373	0.952256	0.978837	0.822647	0.401145	0.888305	0.611542	0.952256	0.0259841	0.641372	0.179665	0.961265	0.689309	0.843309	0.0604199	0.952256	0.311824	0.893078	0.385457	0.902925
cg14834313	LOC101928940	0.284693	0.80091	0.325895	0.92947	0.873447	0.874069	0.355028	0.871384	0.873447	0.924243	0.501536	0.902925	0.894427	0.92947	0.0655431	0.547278	0.936558	0.902925	0.709215	0.986209	0.936558	0.77366	0.873447	0.843309	0.978837	0.857366
cg14868135	FTO	0.310376	0.811717	0.75142	0.822647	0.579584	0.968179	0.214492	0.952256	0.907364	0.989108	0.933773	0.851132	0.776998	0.908681	0.881036	0.479821	0.0984012	0.722215	0.244282	0.92947	0.173939	0.603271	0.214492	0.811717	0.200423	0.843309
cg14917329	NCK2	0.978837	0.989108	0.484091	0.947566	0.298089	0.907207	0.915468	0.833551	0.417141	0.968179	0.0655431	0.887191	0.573913	0.970742	0.0288646	0.613434	0.109737	0.97864	0.519248	0.935829	0.125204	0.97864	0.109737	0.968179	0.0655431	0.989108
cg14957850	NA	0.401145	0.851132	0.519248	0.883006	0.555445	0.805982	0.258926	0.757512	0.211545	0.975659	0.466922	0.97864	0.592615	0.952256	0.189944	0.970742	0.0889534	0.654737	0.978837	0.77366	0.0426456	0.722215	0.271638	0.757512	0.284693	0.736557
cg15006843	NUCKS1	0.669579	0.924243	0.450037	0.888305	1	0.897824	0.978837	0.975659	0.450037	0.857366	0.537221	0.613434	0.555445	0.902925	0.0955652	0.493399	0.537221	0.664455	0.729285	0.888305	0.466922	0.683602	0.573913	0.664455	0.749509	0.613434
cg15033658	GBAS	0.484091	0.883006	0.592615	0.871384	0.385457	1	0.466922	0.78371	0.0510033	0.749546	0.417141	0.874069	0.729285	0.907207	0.160145	0.728398	0.20057	0.641372	0.160145	0.989108	0.298089	0.547278	0.102492	0.795335	0.109737	0.80091
cg15121316	NA	0.611542	0.908681	0.769875	0.907207	0.852539	0.843309	0.0259841	0.989108	0.370083	0.871384	0.873447	0.893078	0.385457	0.897824	0.23454	0.65318	0.936558	0.893078	0.311824	0.940546	0.630685	0.874069	0.915468	0.902925	1	0.946717
cg15224626	NA	0.630685	0.912612	0.611542	0.949381	0.790373	0.965335	0.769875	0.874069	0.537221	0.57706	0.0604199	0.857366	0.650034	0.940546	0.00311043	0.708608	0.729285	0.736557	0.729285	0.708608	0.650034	0.805982	0.385457	0.654737	0.433441	0.664455
cg15377756	NA	0.370083	0.840804	0.689309	0.908681	0.125204	0.952256	0.650034	0.479821	0.325895	0.840804	0.0555756	0.968179	0.450037	0.843309	0.018565	0.764932	0.082651	0.97864	0.211545	0.811717	0.141999	0.912612	0.035287	0.975659	0.0319628	1
cg15394328	CLEC17A	0.501536	0.887191	0.831716	0.92947	0.258926	0.683602	0.433441	0.949381	0.355028	0.893078	0.0426456	0.603271	0.109737	0.918027	0.133434	0.311043	0.669579	0.940546	0.160145	0.940546	0.611542	0.918027	0.189944	0.843309	0.211545	0.86356
cg15407262	SSTR2	0.0208429	0.464831	0.0319628	0.961265	0.749509	0.78371	0.873447	0.918027	0.450037	0.822647	0.00728204	0.587862	0.109737	0.871384	0.0127996	0.453004	0.23454	0.629814	0.150901	0.749546	0.573913	0.695285	0.0127996	0.524864	0.0259841	0.509211
cg15408225	EHMT1	0.102492	0.654737	0.117307	0.509211	0.150901	0.946717	0.852539	0.86356	0.222868	0.833551	0.211545	0.547278	0.484091	0.664455	0.0955652	0.685628	0.117307	0.924243	0.179665	0.708608	0.189944	0.908681	0.035287	0.728398	0.0426456	0.749546
cg15420692	BACH2	0.466922	0.874069	0.81099	0.668569	0.0259841	0.700614	0.769875	0.968179	0.669579	0.871384	0.018565	0.368352	0.189944	0.664455	0.117307	0.423396	0.24656	0.764932	0.401145	0.700614	0.466922	0.902925	0.0709517	0.423396	0.0766523	0.479821
cg15537902	NA	0.384841	0.843309	0.488776	0.95549	0.96024	0.479821	0.700932	0.965335	0.384841	0.763047	0.00381492	0.749546	0.244282	0.883006	5.48405e-05	0.65318	0.384841	0.668569	0.259998	0.722215	0.726057	0.728398	0.0537178	0.524864	0.0738777	0.547278
cg15567091	AHCTF1	0.00255858	0.286737	0.00623306	0.887191	0.749509	0.988371	0.150901	0.949381	0.484091	0.924243	0.179665	0.453004	0.385457	0.728398	0.179665	0.668569	0.222868	0.77366	0.189944	0.851132	0.611542	0.874069	0.102492	0.618627	0.179665	0.624361
cg15571380	ME1	0.125204	0.683602	0.150901	0.366651	0.325895	0.946717	0.749509	0.935829	0.630685	0.843309	0.179665	0.336134	0.160145	0.77366	0.915468	0.108249	0.650034	0.843309	0.537221	0.785127	0.790373	0.940546	0.23454	0.587862	0.258926	0.624361
cg15609002	DDX59	0.0330412	0.524464	0.00754701	0.700614	0.881036	0.822647	0.776998	0.700614	0.127553	0.883006	0.579584	0.722215	0.828717	0.843309	0.214492	0.722215	0.75142	0.763047	0.200423	0.728398	0.603218	0.908681	0.510885	0.654737	0.603218	0.722215
cg15644472	LMNA	0.592615	0.907207	0.769875	0.37735	0.650034	0.970742	0.957685	0.946717	0.23454	0.912612	0.311824	0.722215	0.894427	0.708608	0.011205	0.975659	0.169733	0.918027	0.401145	0.893078	0.311824	0.952256	0.150901	0.764932	0.20057	0.78371
cg15651941	KCNQ1OT1	0.873447	0.968179	0.669579	0.949381	0.141999	0.918027	0.689309	0.952256	0.689309	0.685628	0.179665	0.907207	0.311824	0.961265	0.669579	0.757512	0.189944	0.947566	0.81099	0.736557	0.23454	0.908681	0.141999	0.888305	0.169733	0.908681
cg15666516	RPS11	0.370083	0.840804	0.385457	0.924243	0.630685	0.695285	0.102492	0.986209	0.915468	0.764932	0.81099	0.811717	0.555445	0.970742	0.873447	0.403503	0.385457	0.715707	0.81099	0.851132	0.222868	0.811717	0.873447	0.700614	0.81099	0.736557
cg15699853	NA	0.117307	0.668569	0.211545	0.843309	0.630685	0.912612	0.81099	0.92947	0.117307	0.92947	0.133434	0.722215	0.555445	0.811717	0.011205	0.924243	0.0709517	0.728398	0.20057	0.95549	0.23454	0.764932	0.0319628	0.695285	0.0555756	0.715707
cg15751628	NA	0.592615	0.907207	0.355028	0.749546	0.957685	0.912612	0.0709517	0.654737	0.537221	0.975659	0.81099	0.95549	0.537221	0.897824	0.284693	0.968179	0.370083	0.843309	0.769875	0.95549	0.189944	0.763047	0.749509	0.968179	0.81099	0.95549
cg15822108	NAA15	0.0889534	0.641372	0.0208429	0.833551	0.852539	0.986209	0.537221	0.95549	0.222868	0.668569	0.957685	0.685628	0.709215	0.897824	0.501536	0.403503	0.650034	0.618627	0.519248	0.736557	0.81099	0.764932	0.611542	0.509211	0.790373	0.587862
cg15827532	LRCH4	0.340298	0.829994	0.501536	0.464831	0.611542	0.965335	0.311824	0.618627	0.0766523	0.893078	0.211545	0.95549	0.484091	0.893078	0.0889534	0.80091	0.0766523	0.840804	0.189944	0.949381	0.169733	0.728398	0.0259841	0.946717	0.0319628	0.95549
cg15859416	SPTB	0.082651	0.629814	0.150901	0.887191	0.284693	0.908681	0.749509	0.893078	0.0426456	0.763047	0.340298	0.986209	0.709215	0.935829	0.125204	0.887191	0.125204	0.918027	0.222868	0.888305	0.385457	0.95549	0.109737	0.908681	0.150901	0.952256
cg15880020	NA	0.689309	0.92947	0.669579	0.700614	0.831716	0.80091	0.749509	0.811717	0.650034	0.624361	0.0259841	0.749546	0.340298	0.883006	0.0127996	0.641372	0.611542	0.624361	0.915468	0.728398	0.709215	0.715707	0.160145	0.479821	0.258926	0.509211
cg15890527	NA	0.417141	0.857366	0.258926	0.924243	0.271638	0.961265	0.894427	0.946717	0.831716	0.547278	0.160145	0.829994	0.831716	0.935829	0.035287	0.683602	0.501536	0.683602	1	0.763047	0.484091	0.843309	0.258926	0.664455	0.370083	0.700614
cg15903837	P2RY6	0.519248	0.888305	0.501536	0.78371	0.340298	0.795335	0.189944	0.946717	0.689309	0.918027	0.611542	0.479821	0.709215	0.829994	0.258926	0.423396	1	0.908681	0.519248	0.975659	0.915468	0.935829	0.611542	0.708608	0.592615	0.78371
cg15906604	LINC01100	0.555445	0.897824	0.519248	0.887191	0.325895	0.829994	0.466922	0.970742	0.831716	0.961265	0.573913	0.708608	0.894427	0.961265	0.117307	0.524864	0.749509	0.887191	0.894427	1	0.873447	0.883006	0.769875	0.78371	0.831716	0.840804
cg15943089	RALGPS1	0.519248	0.888305	0.749509	0.888305	0.401145	0.822647	0.284693	0.728398	0.284693	0.92947	0.325895	0.908681	0.385457	0.935829	0.978837	0.78371	0.433441	1	0.630685	0.888305	0.611542	0.975659	0.325895	0.908681	0.24656	0.907207
cg15945407	PARD3B	0.133434	0.685628	0.325895	0.946717	0.0709517	0.851132	0.790373	0.874069	0.450037	0.961265	0.0466957	0.902925	0.284693	0.970742	0.0466957	0.668569	0.023313	0.946717	0.179665	0.970742	0.0555756	0.968179	0.00447316	0.949381	0.00623306	0.961265
cg15948012	NA	0.271638	0.795335	0.689309	0.822647	0.484091	0.618627	0.501536	0.80091	0.24656	0.80091	0.133434	0.822647	0.340298	0.843309	0.169733	0.989108	0.222868	0.86356	0.169733	0.912612	0.709215	0.908681	0.133434	0.822647	0.179665	0.77366
cg15993521	SLC35E3	0.222868	0.763047	0.20057	0.92947	0.650034	0.883006	0.729285	0.952256	0.769875	0.871384	0.018565	0.565218	0.169733	0.80091	0.00728204	0.565218	0.81099	0.464831	0.370083	0.722215	0.611542	0.587862	0.169733	0.336134	0.271638	0.366651
cg16047262	MIR1268A	0.957685	0.986209	0.790373	0.736557	0.484091	0.918027	0.401145	0.887191	0.573913	0.77366	0.0955652	0.685628	0.611542	0.829994	0.160145	0.715707	0.709215	0.763047	0.749509	0.715707	0.650034	0.935829	0.729285	0.685628	0.709215	0.722215
cg16077648	NA	0.29305	0.805982	0.0185732	0.952256	0.933773	0.883006	0.75142	0.940546	0.828717	0.949381	0.676065	0.453004	0.854813	0.715707	0.214492	0.368352	0.556306	0.95549	0.96024	0.840804	0.556306	0.908681	0.986743	0.715707	0.907364	0.795335
cg16137246	FGD3	0.355028	0.833551	0.689309	0.453004	0.689309	0.97864	0.978837	0.851132	0.125204	0.902925	0.125204	0.65318	0.450037	0.908681	0.00728204	0.708608	0.0955652	0.935829	0.0955652	0.946717	0.355028	0.918027	0.0426456	0.940546	0.0555756	0.935829
cg16221008	CNIH3	0.401145	0.851132	0.298089	0.92947	0.831716	0.92947	0.769875	0.947566	0.729285	0.961265	0.325895	0.92947	0.537221	0.966815	0.109737	0.757512	0.450037	0.897824	0.401145	0.988371	0.179665	0.897824	0.689309	0.995859	0.630685	0.975659
cg16253650	SF3A1	0.630685	0.912612	0.573913	0.805982	0.433441	0.961265	0.340298	0.989108	0.0288646	0.683602	0.355028	0.683602	0.936558	0.871384	0.0127996	0.368352	0.417141	0.65318	0.355028	0.65318	0.630685	0.833551	0.222868	0.547278	0.258926	0.587862
cg16305805	CACNA1D	0.769875	0.949381	0.936558	0.902925	0.284693	0.86356	0.0889534	0.949381	0.102492	0.940546	0.729285	0.822647	0.957685	0.893078	0.311824	0.664455	0.370083	0.871384	0.957685	0.851132	0.189944	0.722215	0.669579	0.92947	0.769875	0.912612
cg16316902	TONSL	0.150901	0.700614	0.401145	0.97864	0.519248	0.80091	0.169733	0.829994	0.831716	0.493399	0.0466957	0.833551	0.450037	0.97864	0.0208429	0.423396	0.023313	0.857366	0.401145	0.833551	0.0555756	0.912612	0.018565	0.763047	0.035287	0.78371
cg16373357	NA	0.957685	0.986209	0.340298	0.851132	0.936558	0.888305	0.729285	0.641372	0.669579	0.654737	0.709215	0.940546	0.729285	0.986209	0.0655431	0.811717	0.370083	0.840804	0.592615	0.986209	0.450037	0.728398	0.790373	0.924243	0.630685	0.949381
cg16380803	NA	0.24656	0.77366	0.466922	0.829994	0.284693	0.97864	0.978837	0.715707	0.169733	0.961265	0.0288646	0.565218	0.222868	0.871384	0.0766523	0.464831	0.417141	0.464831	0.298089	0.851132	0.852539	0.587862	0.141999	0.453004	0.117307	0.524864
cg16402766	TINF2	0.573913	0.902925	0.669579	0.874069	0.592615	0.80091	0.894427	0.940546	0.852539	0.924243	0.016471	0.935829	0.355028	0.940546	0.00447316	0.613434	0.271638	0.840804	0.769875	0.907207	0.311824	0.871384	0.0604199	0.952256	0.102492	0.912612
cg16442692	GLB1	0.169733	0.715707	0.20057	0.924243	0.81099	0.907207	0.709215	0.989108	0.298089	0.715707	0.0388453	0.493399	0.355028	0.763047	0.016471	0.624361	0.537221	0.857366	0.340298	0.805982	0.873447	0.965335	0.179665	0.695285	0.169733	0.668569
cg16473226	FAM208B	0.650034	0.918027	0.873447	0.736557	0.325895	0.95549	0.650034	0.970742	0.81099	0.965335	0.20057	0.453004	0.401145	0.833551	0.23454	0.336134	0.831716	0.795335	0.519248	0.949381	0.689309	0.811717	0.484091	0.603271	0.650034	0.654737
cg16477959	BAG4	0.20057	0.736557	0.109737	0.968179	0.555445	0.822647	0.401145	0.935829	0.150901	0.805982	0.179665	0.538367	0.630685	0.833551	0.023313	0.453004	0.519248	0.893078	0.519248	0.829994	0.894427	0.968179	0.189944	0.722215	0.298089	0.715707
cg16487637	NA	0.650034	0.918027	0.325895	0.664455	0.936558	0.897824	0.611542	0.918027	0.298089	0.95549	0.790373	0.736557	0.689309	0.851132	0.894427	0.764932	0.894427	0.961265	0.417141	0.888305	0.852539	0.92947	0.81099	0.883006	0.709215	0.918027
cg16501427	SLC25A1	0.284693	0.80091	0.669579	0.822647	0.0319628	0.97864	0.102492	0.851132	0.769875	0.700614	0.709215	0.722215	0.519248	0.912612	0.141999	0.464831	0.573913	0.888305	0.189944	0.888305	0.936558	0.970742	0.749509	0.728398	0.769875	0.805982
cg16560811	NA	0.894427	0.970742	0.519248	0.924243	0.23454	0.509211	0.749509	0.908681	0.650034	0.805982	0.0709517	0.952256	0.484091	0.92947	0.24656	0.970742	0.417141	0.970742	0.915468	0.857366	0.466922	0.965335	0.325895	0.95549	0.24656	0.935829
cg16575892	MIR378D1	0.284693	0.80091	0.141999	0.888305	0.749509	0.764932	0.284693	0.654737	0.417141	0.949381	0.0208429	0.935829	0.284693	0.888305	0.023313	0.695285	0.852539	0.902925	0.630685	0.728398	0.957685	0.97864	0.150901	0.946717	0.20057	0.949381
cg16604801	RAP1GAP2	0.81099	0.95549	0.709215	0.695285	0.630685	0.946717	0.150901	0.946717	0.831716	0.918027	0.169733	0.618627	0.749509	0.883006	0.0555756	0.77366	0.729285	0.857366	0.669579	0.975659	0.978837	0.874069	0.537221	0.822647	0.611542	0.77366
cg16686757	PRX	0.284693	0.80091	0.433441	0.935829	0.222868	0.912612	0.417141	0.80091	0.311824	0.857366	0.141999	0.464831	0.852539	0.80091	0.023313	0.464831	0.0555756	0.965335	0.417141	0.912612	0.0510033	0.986209	0.0555756	0.700614	0.0655431	0.736557
cg16710109	MMAB	0.669579	0.924243	0.611542	0.86356	0.311824	0.763047	0.355028	0.700614	0.401145	0.961265	0.0319628	0.715707	0.592615	0.946717	0.00255858	0.587862	0.370083	0.940546	0.81099	0.924243	0.385457	0.989108	0.117307	0.893078	0.133434	0.908681
cg16718874	DAB1	0.179665	0.722215	0.298089	0.908681	0.150901	0.811717	0.978837	0.857366	0.555445	0.811717	0.0766523	0.695285	0.0655431	0.965335	0.729285	0.464831	0.555445	0.587862	0.433441	0.857366	0.81099	0.57706	0.141999	0.587862	0.160145	0.613434
cg16753851	LZTR1	0.790373	0.952256	0.790373	0.805982	0.370083	0.700614	0.501536	0.833551	0.630685	0.851132	0.179665	0.509211	0.519248	0.907207	0.0709517	0.286737	0.978837	0.840804	0.852539	0.95549	0.852539	0.843309	0.537221	0.668569	0.650034	0.685628
cg16761702	NA	0.355028	0.833551	0.23454	0.952256	0.592615	0.840804	0.179665	0.989108	0.417141	0.897824	0.669579	0.624361	0.852539	0.613434	0.852539	0.940546	0.790373	0.897824	0.978837	0.86356	0.650034	0.95549	0.852539	0.695285	0.978837	0.708608
cg16764037	NA	0.611542	0.908681	0.555445	0.764932	0.311824	0.907207	0.894427	0.887191	0.433441	0.912612	0.484091	0.722215	0.501536	0.888305	0.298089	0.618627	0.433441	0.989108	0.355028	0.965335	0.0889534	0.965335	0.978837	0.893078	0.936558	0.918027
cg16812701	ADAM17	0.573913	0.902925	0.709215	0.897824	0.555445	0.811717	0.160145	0.722215	0.433441	0.857366	0.385457	0.924243	0.669579	0.965335	0.401145	0.965335	0.355028	0.952256	0.915468	0.989108	0.258926	0.918027	0.894427	0.965335	0.978837	0.989108
cg16928289	IQGAP2	0.082651	0.629814	0.00623306	0.935829	0.790373	0.897824	0.915468	0.970742	0.630685	0.86356	0.385457	0.883006	0.81099	0.887191	0.117307	0.805982	0.81099	0.86356	0.689309	0.833551	0.852539	0.641372	0.370083	0.989108	0.484091	0.97864
cg17016000	RIN2	0.20057	0.736557	0.102492	0.366651	0.340298	0.952256	0.24656	0.708608	0.466922	0.86356	0.133434	0.843309	0.325895	0.924243	0.117307	0.851132	0.749509	0.833551	0.537221	0.975659	0.915468	0.78371	0.23454	0.970742	0.271638	0.989108
cg17059507	LOC101927292	0.790373	0.952256	0.936558	0.654737	0.311824	0.829994	0.133434	0.975659	0.484091	0.912612	0.611542	0.843309	0.650034	0.95549	0.790373	0.668569	0.573913	0.95549	0.689309	0.92947	0.519248	0.965335	0.915468	0.840804	0.831716	0.883006
cg17101244	NA	0.852539	0.965335	0.915468	0.97864	0.537221	0.811717	0.501536	0.77366	0.325895	0.874069	0.271638	0.685628	0.555445	0.822647	0.325895	0.668569	0.852539	0.946717	0.650034	0.893078	0.519248	0.975659	0.790373	0.764932	0.689309	0.795335
cg17108476	CA12	0.978837	0.989108	0.611542	0.975659	0.258926	0.893078	0.873447	0.685628	0.298089	0.883006	0.466922	0.908681	0.729285	0.918027	0.537221	0.952256	0.873447	0.902925	0.650034	0.92947	0.709215	0.888305	0.873447	0.975659	0.790373	0.961265
cg17178109	NA	0.24656	0.77366	0.0388453	0.908681	0.936558	0.78371	0.133434	0.887191	0.189944	0.822647	0.340298	0.795335	0.709215	0.897824	0.082651	0.822647	0.894427	0.965335	0.592615	0.918027	0.650034	0.888305	0.401145	0.952256	0.555445	0.92947
cg17186418	NA	0.501536	0.887191	0.340298	0.538367	0.298089	0.97864	0.311824	0.968179	0.484091	0.805982	0.790373	0.874069	0.573913	0.940546	0.211545	0.893078	0.311824	0.968179	0.790373	0.918027	0.125204	0.935829	0.592615	0.968179	0.669579	0.952256
cg17203617	TM9SF3	0.133434	0.685628	0.298089	0.829994	0.466922	0.805982	0.81099	0.685628	0.150901	0.728398	0.0655431	0.829994	0.141999	0.935829	0.0604199	0.629814	0.385457	0.970742	0.0388453	0.907207	0.831716	0.918027	0.0766523	0.851132	0.117307	0.897824
cg17213352	LAMA5	0.749509	0.946717	0.484091	0.805982	0.450037	0.874069	0.894427	0.811717	0.81099	0.883006	0.450037	0.952256	0.936558	0.902925	0.082651	0.749546	0.0766523	0.811717	0.852539	0.952256	0.0259841	0.683602	0.160145	0.907207	0.150901	0.924243
cg17218342	SLC37A1	0.545699	0.897824	0.0991858	0.883006	0.380713	0.871384	0.111633	0.95549	0.15439	0.700614	0.487922	0.613434	0.86469	0.695285	0.15439	0.603271	0.224216	0.843309	0.700094	0.538367	0.0769288	0.961265	0.86469	0.624361	0.86469	0.668569
cg17255756	DDHD2	0.978837	0.989108	0.957685	0.654737	0.211545	0.843309	0.433441	0.970742	0.150901	0.95549	0.133434	0.871384	0.669579	0.97864	0.0288646	0.629814	0.894427	0.624361	0.729285	0.965335	0.790373	0.479821	0.537221	0.708608	0.484091	0.700614
cg17256873	GPATCH2L	0.729285	0.940546	0.936558	0.986209	0.915468	0.749546	0.669579	0.668569	0.729285	0.708608	0.141999	0.887191	0.258926	0.968179	0.109737	0.708608	0.915468	0.764932	0.370083	0.935829	0.417141	0.626221	0.484091	0.968179	0.630685	0.968179
cg17316030	SYNE2	0.573913	0.902925	0.915468	0.97864	0.537221	0.975659	0.729285	0.86356	0.355028	0.700614	0.0288646	0.685628	0.298089	0.924243	0.00623306	0.493399	0.189944	0.970742	0.169733	0.940546	0.519248	0.952256	0.0709517	0.893078	0.0766523	0.883006
cg17350432	NA	0.873447	0.968179	0.852539	0.975659	0.298089	0.893078	0.573913	0.924243	0.915468	0.940546	0.936558	0.695285	0.978837	0.78371	0.355028	0.664455	0.417141	0.975659	0.978837	0.840804	0.189944	0.857366	0.729285	0.883006	0.537221	0.912612
cg17353812	NA	0.258926	0.78371	0.102492	0.965335	0.433441	0.805982	0.689309	0.940546	0.689309	0.833551	0.179665	0.493399	0.519248	0.805982	0.0889534	0.366651	0.831716	0.728398	0.519248	0.715707	0.915468	0.888305	0.23454	0.618627	0.340298	0.624361
cg17364251	NA	0.769875	0.949381	0.936558	0.654737	0.611542	0.86356	0.169733	0.902925	0.936558	0.975659	0.729285	0.97864	0.689309	0.989108	0.831716	0.833551	0.669579	0.857366	0.831716	0.989108	0.873447	0.728398	1	0.940546	0.81099	0.893078
cg17375381	VGLL4	0.258926	0.78371	0.484091	0.97864	0.729285	0.908681	0.852539	0.92947	0.00374608	0.92947	0.689309	0.722215	0.831716	0.888305	0.355028	0.641372	0.258926	0.961265	0.082651	0.888305	0.669579	0.975659	0.298089	0.764932	0.271638	0.829994
cg17415586	STRN	0.484091	0.883006	0.729285	0.883006	0.831716	0.940546	0.141999	0.715707	0.537221	0.97864	0.873447	0.940546	0.936558	0.92947	1	0.961265	0.179665	0.924243	0.873447	0.961265	0.150901	0.968179	0.484091	1	0.555445	0.95549
cg17428789	NA	0.385457	0.843309	0.258926	0.940546	0.852539	0.961265	0.936558	0.965335	0.169733	0.333555	0.630685	0.92947	0.769875	0.961265	0.592615	0.833551	0.81099	0.78371	0.936558	0.629814	0.831716	0.924243	0.852539	0.805982	0.81099	0.795335
cg17434577	RPTOR	0.573913	0.902925	0.082651	0.78371	0.537221	0.965335	0.385457	0.695285	0.501536	0.893078	0.852539	0.968179	0.573913	0.97864	0.150901	1	0.355028	0.722215	0.501536	0.968179	0.340298	0.700614	0.630685	0.883006	0.555445	0.897824
cg17467154	NEDD4L	0.729285	0.940546	0.141999	0.629814	0.537221	0.893078	0.81099	0.97864	0.592615	0.715707	0.501536	0.912612	0.0766523	0.949381	0.24656	0.907207	0.894427	0.95549	0.340298	0.97864	0.611542	0.961265	0.689309	0.965335	0.555445	0.95549
cg17499345	CYR61	0.385457	0.843309	0.790373	0.695285	0.370083	0.893078	0.169733	0.843309	0.831716	0.887191	0.141999	0.965335	0.630685	0.902925	0.0709517	0.700614	0.0208429	0.833551	0.611542	0.887191	0.0208429	0.829994	0.0466957	0.912612	0.0655431	0.897824
cg17560586	HIPK2	0.0426456	0.547278	0.284693	0.952256	0.284693	0.840804	1	0.95549	0.00975954	0.907207	0.484091	0.887191	0.222868	0.624361	0.852539	0.77366	0.082651	0.970742	0.00374608	0.829994	0.573913	0.908681	0.0709517	0.92947	0.0555756	0.897824
cg17562575	LOXHD1	0.650034	0.918027	0.936558	0.80091	1	0.80091	0.298089	0.715707	0.573913	0.961265	0.355028	0.695285	0.611542	0.912612	0.023313	0.618627	0.978837	0.464831	0.385457	0.908681	0.592615	0.464831	0.81099	0.565218	0.729285	0.613434
cg17578299	NUP54	0.466922	0.874069	0.555445	0.97864	0.082651	1	0.749509	1	0.501536	0.389184	0.433441	0.883006	0.401145	0.763047	0.611542	0.965335	0.936558	0.629814	0.24656	0.333555	0.592615	0.902925	0.519248	0.618627	0.573913	0.587862
cg17591829	SNX2	0.450037	0.871384	0.978837	0.897824	0.311824	0.629814	0.401145	0.805982	0.592615	0.902925	0.0555756	0.833551	0.370083	0.908681	0.109737	0.464831	0.0259841	0.989108	0.258926	0.843309	0.018565	0.907207	0.0145521	0.95549	0.00845473	0.940546
cg17592292	DGKQ	0.936558	0.97864	0.81099	0.989108	0.385457	0.811717	0.894427	0.946717	0.831716	0.887191	0.271638	0.86356	0.957685	0.851132	0.133434	0.908681	0.466922	0.97864	0.936558	0.77366	0.222868	0.907207	0.284693	0.888305	0.355028	0.902925
cg17690002	SMARCD3	0.611542	0.908681	0.957685	0.95549	0.915468	0.843309	0.484091	0.851132	0.650034	0.907207	0.311824	0.587862	0.978837	0.840804	0.0510033	0.664455	0.0288646	0.479821	0.689309	0.78371	0.0259841	0.453004	0.0889534	0.443037	0.117307	0.380317
cg17707292	PHKG2	0.831716	0.961265	0.852539	0.986209	0.915468	0.975659	0.749509	0.970742	0.179665	0.961265	0.311824	0.795335	0.611542	0.986209	0.0889534	0.685628	0.466922	0.874069	0.23454	0.97864	0.915468	0.763047	0.298089	0.80091	0.340298	0.833551
cg17717035	NA	0.401145	0.851132	0.915468	0.965335	0.417141	0.975659	0.102492	0.883006	0.749509	0.918027	0.831716	0.811717	0.501536	0.989108	0.417141	0.57706	0.769875	0.493399	0.160145	0.92947	0.650034	0.479821	0.915468	0.641372	0.852539	0.668569
cg17732389	SCOC	1	1	0.729285	0.975659	0.0955652	0.857366	0.355028	0.946717	0.873447	0.722215	0.630685	0.811717	0.936558	0.908681	0.385457	0.641372	0.385457	0.874069	0.519248	0.764932	0.325895	0.975659	0.417141	0.805982	0.450037	0.829994
cg17758792	DOPEY2	0.23454	0.764932	0.915468	0.940546	0.936558	0.65318	0.433441	0.654737	0.501536	0.946717	0.466922	0.961265	0.0889534	0.887191	0.936558	0.857366	0.211545	0.949381	0.00728204	0.708608	0.769875	0.918027	0.133434	0.975659	0.102492	0.965335
cg17767803	DOK7	0.555445	0.897824	1	0.975659	1	0.97864	0.284693	0.833551	0.466922	0.968179	0.150901	0.912612	0.689309	0.97864	0.018565	0.843309	0.150901	0.843309	0.355028	0.888305	0.355028	0.822647	0.160145	0.857366	0.20057	0.871384
cg17771587	CSRP1	0.484091	0.883006	0.466922	1	0.573913	1	0.573913	0.86356	0.709215	0.887191	0.433441	0.874069	0.340298	0.641372	0.709215	0.97864	0.790373	0.749546	0.669579	0.368352	0.669579	0.949381	0.729285	0.685628	0.611542	0.654737
cg17982539	LTBR	0.127553	0.685628	0.0288828	0.874069	0.907364	0.902925	0.556306	0.80091	0.117308	0.874069	0.259998	0.700614	0.986743	0.92947	0.0425401	0.453004	0.802772	0.700614	0.627188	0.833551	0.828717	0.833551	0.404702	0.708608	0.445838	0.736557
cg18021101	RASA3	0.0319628	0.509211	0.082651	0.493399	0.417141	0.975659	0.729285	0.902925	0.211545	0.935829	0.016471	0.86356	0.23454	0.829994	0.00447316	0.935829	0.0510033	0.952256	0.102492	0.924243	0.189944	0.924243	0.00311043	0.940546	0.00728204	0.908681
cg18032230	ALAS1	0.222868	0.763047	0.385457	0.629814	0.355028	0.857366	0.978837	0.897824	0.102492	0.668569	0.035287	0.785127	0.484091	0.995859	0.00167697	0.547278	0.0510033	0.95549	0.189944	0.912612	0.125204	0.961265	0.011205	0.857139	0.016471	0.871384
cg18103859	NA	0.790373	0.952256	0.689309	0.843309	0.669579	0.833551	0.936558	0.940546	0.81099	0.749546	0.0889534	0.453004	0.484091	0.764932	0.133434	0.336134	0.873447	0.57706	0.957685	0.654737	0.650034	0.728398	0.355028	0.311043	0.325895	0.368352
cg18127966	TXNDC16	0.873447	0.968179	0.915468	0.92947	0.340298	0.924243	0.689309	0.989108	0.537221	0.654737	0.484091	0.524864	0.790373	0.883006	0.0709517	0.256478	0.23454	0.57706	0.790373	0.728398	0.0709517	0.683602	0.20057	0.403503	0.211545	0.453004
cg18129961	BDKRB1	0.650034	0.918027	0.894427	0.975659	0.936558	0.829994	0.749509	0.97864	0.340298	0.95549	0.117307	0.641372	0.211545	0.883006	0.23454	0.685628	0.936558	0.968179	0.211545	0.986209	0.433441	0.918027	0.450037	0.833551	0.401145	0.822647
cg18155359	MACF1	0.298089	0.805982	0.133434	0.970742	0.669579	0.97864	0.189944	0.92947	0.150901	0.893078	0.915468	0.883006	0.978837	0.952256	0.894427	0.618627	0.936558	0.764932	0.831716	0.952256	0.749509	0.618627	0.852539	0.736557	0.873447	0.749546
cg18159478	NA	0.915468	0.975659	0.978837	0.685628	0.852539	0.924243	0.790373	0.946717	0.630685	0.829994	0.211545	0.668569	0.729285	0.749546	0.000806674	0.764932	0.284693	0.97864	0.769875	0.749546	0.160145	0.86356	0.258926	0.871384	0.325895	0.851132
cg18192294	RNLS	0.592615	0.907207	0.573913	0.989108	0.0426456	0.965335	0.0208429	0.728398	0.894427	0.700614	0.894427	0.975659	0.915468	0.989108	0.611542	0.970742	0.0466957	0.97864	0.298089	0.961265	0.102492	0.946717	0.417141	0.965335	0.370083	0.968179
cg18270820	DAB1	0.573913	0.902925	0.298089	0.902925	0.0766523	0.547278	0.537221	0.952256	0.00208314	0.912612	0.978837	0.749546	0.450037	0.940546	0.169733	0.215923	0.749509	0.80091	0.689309	0.949381	0.709215	0.708608	0.729285	0.78371	0.669579	0.822647
cg18276472	POT1	0.729285	0.940546	0.355028	0.805982	0.790373	0.624361	0.873447	0.464831	0.417141	0.970742	0.729285	0.970742	0.340298	0.975659	0.018565	0.908681	0.501536	0.565218	0.592615	0.805982	0.298089	0.654737	0.630685	0.857366	0.709215	0.840804
cg18304601	CELF2	0.907364	0.975659	0.776998	0.833551	0.726057	0.952256	0.365468	0.893078	0.627188	0.282093	0.676065	0.989108	0.533401	0.871384	0.328227	0.715707	0.933773	0.946717	0.776998	0.92947	0.676065	0.935829	0.828717	0.940546	0.986743	0.924243
cg18344513	MYO18A	0.81099	0.95549	0.573913	0.952256	0.519248	0.940546	0.501536	0.968179	0.957685	0.857366	0.417141	0.940546	0.669579	0.829994	0.0555756	0.453004	0.141999	0.887191	0.729285	0.907207	0.082651	0.805982	0.370083	0.912612	0.433441	0.935829
cg18459342	TPD52	0.852539	0.965335	0.433441	0.902925	0.501536	0.888305	0.894427	0.840804	0.749509	0.912612	0.501536	0.92947	0.24656	0.893078	0.573913	0.827088	0.957685	0.97864	0.433441	0.952256	0.831716	0.92947	0.729285	0.961265	0.555445	0.995859
cg18482683	TOP2B	0.340298	0.829994	0.355028	0.86356	0.689309	0.887191	0.873447	0.887191	0.873447	0.986209	0.035287	0.857366	0.466922	0.924243	0.018565	0.587862	0.271638	0.695285	0.689309	0.940546	0.298089	0.629814	0.0655431	0.840804	0.125204	0.86356
cg18485501	IER2	0.340298	0.829994	0.519248	0.833551	0.325895	0.92947	0.873447	0.970742	0.936558	0.946717	0.00623306	0.887191	0.102492	0.77366	0.0319628	0.902925	0.355028	0.986209	0.258926	0.86356	0.611542	0.961265	0.0288646	0.940546	0.0555756	0.897824
cg18496858	WNT2	0.211545	0.749546	0.284693	0.888305	0.592615	0.822647	0.915468	0.968179	0.915468	0.968179	0.0127996	0.524864	0.109737	0.874069	0.150901	0.453004	0.689309	0.795335	0.450037	0.92947	0.978837	0.805982	0.160145	0.613434	0.150901	0.683602
cg18506020	NA	0.501536	0.887191	0.769875	0.80091	0.23454	0.907207	0.852539	0.968179	0.936558	0.97864	0.0466957	0.366651	0.23454	0.654737	0.00845473	0.509211	0.298089	0.833551	0.222868	0.78371	0.555445	0.908681	0.0709517	0.493399	0.0889534	0.587862
cg18565206	DST	0.125204	0.683602	0.0955652	0.949381	0.873447	0.764932	0.915468	0.975659	0.311824	0.975659	0.169733	0.423396	0.311824	0.664455	0.082651	0.700614	0.936558	0.92947	0.169733	0.871384	0.417141	0.989108	0.298089	0.708608	0.450037	0.700614
cg18572198	LINC01020	0.370083	0.840804	0.592615	0.65318	0.709215	0.968179	0.417141	0.965335	0.466922	0.97864	0.433441	0.565218	0.519248	0.764932	0.555445	0.380317	0.298089	0.805982	0.852539	0.763047	0.466922	0.897824	0.340298	0.618627	0.433441	0.641372
cg18706511	RCAN2	0.873447	0.968179	0.729285	0.907207	0.401145	0.935829	0.592615	0.975659	0.169733	0.811717	0.450037	0.715707	0.340298	0.811717	0.611542	0.629814	0.873447	0.97864	0.169733	0.715707	0.611542	0.857366	0.555445	0.805982	0.433441	0.871384
cg18719863	C8orf37-AS1	0.179665	0.722215	0.0655431	0.940546	0.936558	0.851132	0.936558	0.857366	0.611542	0.874069	0.150901	0.86356	0.573913	0.888305	0.00728204	0.897824	0.749509	0.805982	0.433441	0.965335	0.957685	0.874069	0.222868	0.829994	0.325895	0.86356
cg18731933	CHRAC1	0.211545	0.749546	0.284693	0.613434	0.401145	0.97864	0.20057	0.907207	0.729285	0.715707	0.160145	0.871384	0.769875	0.829994	0.023313	0.908681	0.169733	0.968179	0.484091	0.715707	0.23454	0.908681	0.125204	0.897824	0.189944	0.86356
cg18740152	ZNF846	0.630685	0.912612	0.978837	0.80091	0.0288646	0.851132	0.729285	0.97864	0.915468	0.908681	0.0288646	0.700614	0.109737	0.902925	0.0709517	0.368352	0.284693	0.946717	0.222868	0.86356	0.519248	0.986209	0.0466957	0.763047	0.0555756	0.822647
cg18801599	TMEM101	0.873447	0.968179	0.831716	0.989108	0.340298	0.493399	0.749509	0.736557	0.573913	0.940546	0.417141	0.708608	0.852539	0.949381	0.0466957	0.464831	0.630685	0.715707	0.555445	0.883006	0.689309	0.764932	0.433441	0.683602	0.401145	0.728398
cg18806266	FOXP4-AS1	0.161523	0.713004	0.533401	0.961265	0.346594	0.829994	0.579584	0.940546	0.510885	0.975659	0.00117354	0.493399	0.0599721	0.664455	0.00754701	0.618627	0.0330412	0.80091	0.229113	0.763047	0.149656	0.888305	0.00117354	0.565218	0.00294023	0.587862
cg18809326	PARD3	0.579584	0.907207	0.556306	0.893078	0.533401	0.833551	0.107593	0.946717	0.776998	0.902925	0.907364	0.857366	0.627188	0.965335	0.276255	0.565218	0.107593	0.912612	0.510885	0.897824	0.229113	0.92947	0.579584	0.86356	0.467089	0.851132
cg18826684	NA	0.189944	0.728398	0.0388453	0.897824	0.978837	0.893078	0.24656	0.907207	0.169733	0.888305	0.0766523	0.242159	0.555445	0.603271	0.0145521	0.37735	0.873447	0.524464	0.669579	0.764932	0.957685	0.700614	0.23454	0.242159	0.284693	0.311043
cg18838698	MARCH6	0.211545	0.749546	0.169733	0.538367	0.915468	0.989108	0.669579	0.664455	0.0604199	0.952256	0.102492	0.975659	0.650034	0.912612	0.00167697	0.80091	0.23454	0.664455	0.24656	0.888305	0.370083	0.764932	0.0510033	0.907207	0.0766523	0.874069
cg18895813	ADAMTS5	0.519248	0.888305	0.873447	0.715707	0.519248	0.975659	0.537221	0.77366	0.340298	0.715707	0.0555756	0.624361	0.0288646	0.897824	0.519248	0.443037	0.611542	0.968179	0.0466957	0.924243	0.630685	0.986209	0.150901	0.764932	0.125204	0.80091
cg18937321	SLC6A9	0.873447	0.968179	0.831716	0.968179	0.630685	0.888305	0.0466957	0.924243	0.484091	0.603271	0.222868	0.654737	0.831716	0.918027	0.0766523	0.256478	0.650034	0.764932	0.915468	0.77366	0.401145	0.840804	0.258926	0.57706	0.271638	0.624361
cg19029301	POFUT1	0.271638	0.795335	0.433441	0.961265	0.915468	0.912612	0.873447	0.893078	0.133434	0.829994	0.011205	0.587862	0.311824	0.493399	0.00845473	0.888305	0.141999	0.908681	0.24656	0.565218	0.211545	0.912612	0.018565	0.700614	0.0145521	0.683602
cg19102607	NA	0.258926	0.78371	0.519248	0.86356	0.519248	0.975659	0.555445	0.565218	0.957685	0.883006	0.00975954	0.763047	0.0766523	0.961265	0.0510033	0.624361	0.669579	0.918027	0.222868	0.975659	0.709215	0.851132	0.179665	0.78371	0.189944	0.795335
cg19109581	NA	0.669579	0.924243	0.873447	0.888305	0.20057	0.888305	0.894427	0.968179	0.401145	0.685628	0.102492	0.403503	0.370083	0.811717	0.0709517	0.380317	0.258926	0.695285	0.24656	0.77366	0.484091	0.749546	0.160145	0.453004	0.109737	0.443037
cg19138640	NA	0.141999	0.695285	0.0889534	0.968179	0.0889534	0.736557	0.894427	0.897824	0.325895	0.986209	0.150901	0.389184	0.501536	0.624361	0.0766523	0.57706	0.650034	0.924243	0.450037	0.763047	0.894427	0.935829	0.211545	0.722215	0.284693	0.728398
cg19213659	C6orf165	0.669579	0.924243	0.401145	0.641372	0.023313	0.641372	0.0955652	0.970742	0.385457	0.851132	0.852539	0.654737	0.271638	0.840804	0.160145	0.618627	0.258926	0.78371	0.355028	0.77366	0.611542	0.883006	0.611542	0.708608	0.519248	0.664455
cg19230459	MACROD1	0.873447	0.968179	0.450037	0.851132	0.790373	0.464831	0.311824	0.970742	0.211545	0.822647	0.852539	0.700614	0.592615	0.887191	0.0955652	0.624361	0.831716	0.918027	0.936558	0.871384	0.592615	0.970742	0.689309	0.749546	0.611542	0.80091
cg19269661	DDX42	0.258926	0.78371	0.749509	0.871384	0.729285	0.952256	0.00728204	0.65318	0.650034	0.843309	0.555445	0.965335	0.709215	0.795335	0.082651	0.708608	0.537221	0.78371	0.450037	0.833551	0.978837	0.908681	0.936558	0.908681	0.894427	0.888305
cg19269713	ANXA4	0.23454	0.764932	0.133434	0.946717	0.555445	0.940546	0.179665	0.811717	0.284693	0.749546	0.689309	0.965335	0.630685	0.907207	0.630685	0.65318	0.669579	0.961265	0.555445	0.97864	0.978837	0.907207	0.417141	0.92947	0.501536	0.908681
cg19275757	NA	1	1	0.650034	0.685628	0.501536	0.897824	0.81099	0.368352	0.23454	0.918027	1	0.897824	0.160145	0.935829	0.0555756	0.629814	0.385457	0.893078	0.450037	0.871384	0.169733	0.989108	0.749509	0.97864	0.81099	0.970742
cg19292197	LAMP3	0.915468	0.975659	0.936558	0.918027	0.709215	0.887191	0.81099	0.722215	0.150901	0.80091	0.611542	0.92947	0.370083	0.912612	0.401145	0.912612	0.555445	0.924243	0.729285	0.897824	0.729285	0.989108	0.978837	0.857366	0.957685	0.887191
cg19448420	SNAP23	0.0655431	0.613434	0.018565	0.97864	0.630685	0.935829	0.729285	0.95549	0.433441	0.764932	0.23454	1	0.501536	0.708608	0.160145	0.587862	0.894427	0.843309	0.325895	0.871384	0.81099	0.715707	0.340298	0.946717	0.417141	0.95549
cg19482261	PCDH9	0.385457	0.843309	0.450037	0.453004	0.852539	0.912612	0.769875	0.95549	0.370083	0.700614	0.555445	0.908681	0.936558	0.840804	0.117307	0.851132	0.102492	0.897824	0.325895	0.940546	0.0766523	0.940546	0.0955652	0.989108	0.109737	0.986209
cg19486210	MAP6	0.573913	0.902925	0.790373	0.871384	0.433441	0.965335	0.650034	0.940546	0.466922	0.86356	0.133434	0.764932	0.222868	0.887191	0.133434	0.708608	0.790373	0.970742	0.150901	0.822647	0.611542	0.95549	0.258926	0.829994	0.325895	0.857366
cg19532500	SNAI3	0.501536	0.887191	0.385457	0.952256	0.81099	0.86356	0.831716	0.949381	0.769875	0.840804	0.0388453	0.897824	0.749509	0.97864	0.00167697	0.668569	0.484091	0.654737	0.915468	0.822647	0.401145	0.624361	0.211545	0.65318	0.24656	0.664455
cg19539956	ZNF292	0.933773	0.97864	0.75142	0.843309	0.425038	0.95549	0.425038	0.918027	0.161523	0.874069	0.259998	0.685628	0.75142	0.763047	5.48405e-05	0.685628	0.365468	0.952256	0.828717	0.700614	0.384841	0.908681	0.229113	0.78371	0.229113	0.822647
cg19608781	GATSL3	0.831716	0.961265	0.936558	0.947566	0.749509	0.86356	0.650034	0.961265	0.729285	0.949381	0.385457	0.538367	0.401145	0.946717	0.0127996	0.256478	0.211545	0.883006	0.501536	0.975659	0.0288646	0.851132	0.355028	0.749546	0.385457	0.77366
cg19616688	NA	0.023313	0.464831	0.000806674	0.97864	0.749509	0.946717	0.669579	0.86356	0.222868	0.713004	0.519248	0.785127	0.790373	0.947566	0.311824	0.108249	0.915468	0.840804	0.466922	0.961265	0.537221	0.843309	0.650034	0.764932	0.769875	0.764932
cg19655704	AGPS	0.179665	0.722215	0.160145	0.215923	0.650034	0.946717	0.978837	0.918027	0.0604199	0.940546	0.133434	0.843309	0.729285	0.851132	0.000454615	0.423396	0.271638	0.749546	0.24656	0.887191	0.519248	0.493399	0.102492	0.833551	0.133434	0.843309
cg19658522	SFRS8	0.284693	0.80091	0.189944	0.708608	0.729285	0.918027	0.81099	0.924243	0.729285	0.763047	0.0466957	0.888305	0.340298	0.952256	0.00208314	0.811717	0.873447	0.975659	0.501536	0.874069	0.669579	0.893078	0.23454	0.918027	0.370083	0.949381
cg19680441	PTPRN2	0.81099	0.95549	0.978837	0.728398	0.769875	0.940546	0.401145	0.989108	0.433441	0.603271	0.0127996	0.685628	0.20057	0.940546	0.00975954	0.168857	0.689309	0.795335	0.340298	0.77366	0.894427	0.888305	0.150901	0.654737	0.169733	0.685628
cg19733231	SCN10A	0.769875	0.949381	0.729285	0.989108	0.179665	0.949381	0.978837	0.95549	0.179665	0.940546	0.852539	0.565218	0.537221	0.829994	0.669579	0.282093	0.852539	0.968179	0.936558	0.887191	0.669579	0.924243	0.592615	0.764932	0.669579	0.840804
cg19736110	REG4	0.222868	0.763047	0.311824	0.940546	0.873447	0.722215	0.537221	0.851132	0.729285	0.86356	0.00104518	0.423396	0.0388453	0.736557	0.0426456	0.389184	0.592615	0.92947	0.271638	0.829994	0.957685	0.970742	0.0426456	0.700614	0.0655431	0.715707
cg19819135	SFRS11	0.284693	0.80091	0.179665	0.811717	0.709215	0.968179	0.555445	0.989108	0.284693	0.722215	0.023313	0.965335	0.355028	0.893078	0.0145521	0.924243	0.790373	0.965335	0.501536	0.97864	1	0.924243	0.160145	0.907207	0.20057	0.924243
cg19828382	NA	0.519248	0.888305	0.284693	0.722215	0.957685	0.935829	0.852539	0.893078	0.936558	0.940546	0.370083	0.222744	0.894427	0.538367	0.370083	0.547278	0.24656	0.907207	0.537221	0.795335	0.0555756	0.986209	0.466922	0.547278	0.325895	0.613434
cg19838659	CRISP2	0.81099	0.95549	0.501536	0.80091	0.630685	0.986209	0.537221	0.897824	0.709215	0.80091	0.957685	0.464831	0.894427	0.833551	0.271638	0.443037	0.537221	0.952256	0.519248	0.887191	0.311824	1	0.957685	0.708608	0.894427	0.736557
cg19878194	STC2	0.573913	0.902925	0.769875	0.887191	0.894427	0.912612	0.169733	0.965335	0.417141	0.97864	0.630685	0.840804	0.222868	0.970742	0.831716	0.840804	0.385457	0.77366	0.179665	0.893078	0.749509	0.587862	0.311824	0.874069	0.385457	0.822647
cg19889666	TP53AIP1	0.828717	0.961265	0.881036	0.949381	0.651477	0.970742	0.107593	0.893078	0.310376	0.935829	0.445838	0.986209	0.907364	0.970742	0.0479117	0.795335	0.828717	0.893078	0.776998	0.888305	0.676065	0.811717	0.802772	0.986209	0.75142	0.970742
cg19893820	TTLL6	0.417141	0.857366	0.749509	0.970742	0.00447316	0.919067	0.00975954	0.715707	0.370083	0.857366	0.669579	0.912612	0.355028	0.763047	0.709215	0.961265	0.082651	0.843309	0.179665	0.722215	0.211545	0.946717	0.23454	0.811717	0.24656	0.843309
cg20003976	ACADM	0.0259841	0.479821	0.0709517	0.946717	1	0.336134	0.501536	0.664455	0.325895	0.811717	0.018565	0.871384	0.160145	0.975659	0.011205	0.576182	0.24656	0.961265	0.0889534	0.952256	0.81099	0.92947	0.0319628	0.95549	0.0709517	0.947566
cg20068365	GMPPA	0.978837	0.989108	0.749509	0.618627	0.769875	1	0.537221	0.389184	0.573913	0.840804	0.769875	0.924243	0.630685	0.833551	0.271638	0.935829	0.211545	0.629814	1	0.722215	0.24656	0.749546	0.519248	0.764932	0.630685	0.77366
cg20104330	GGA1	0.211545	0.749546	0.141999	0.946717	0.650034	0.949381	0.831716	0.887191	0.355028	0.822647	0.160145	0.453004	0.831716	0.708608	0.0145521	0.403503	0.325895	0.77366	0.630685	0.641372	0.417141	0.95549	0.141999	0.509211	0.24656	0.618627
cg20107201	TEF	0.519248	0.888305	0.501536	0.695285	0.385457	0.918027	0.150901	0.893078	0.450037	0.902925	0.0709517	0.949381	0.284693	0.912612	0.0426456	0.795335	0.484091	0.749546	0.484091	1	0.669579	0.77366	0.117307	0.888305	0.109737	0.912612
cg20143393	EVPL	0.150901	0.700614	0.189944	0.887191	0.355028	0.843309	0.573913	0.961265	1	0.833551	0.117307	0.708608	0.222868	0.961265	0.20057	0.443037	0.894427	0.822647	0.311824	0.912612	0.484091	0.857366	0.355028	0.695285	0.519248	0.77366
cg20145176	RSF1	0.355028	0.833551	0.401145	0.728398	0.450037	0.833551	0.650034	0.700614	0.271638	0.871384	0.0555756	0.618627	0.537221	0.80091	0.00975954	0.547278	0.0955652	0.883006	0.401145	0.883006	0.082651	0.924243	0.016471	0.668569	0.023313	0.664455
cg20152459	SQLE	0.035287	0.524864	0.24656	0.851132	0.0555756	0.871384	0.689309	0.902925	0.23454	1	0.0127996	0.668569	0.082651	0.763047	0.0555756	0.736557	0.011205	0.970742	0.0208429	0.811717	0.125204	0.883006	0.000233458	0.833551	0.000454615	0.888305
cg20288445	NA	0.790373	0.952256	0.978837	0.77366	0.355028	0.587862	0.592615	0.918027	0.222868	0.795335	0.689309	0.587862	0.894427	0.893078	0.611542	0.389184	0.769875	0.65318	0.417141	0.851132	0.915468	0.629814	0.729285	0.453004	0.611542	0.464831
cg20310230	NA	0.466922	0.874069	0.790373	0.989108	0.082651	0.833551	0.160145	0.92947	0.852539	0.764932	0.831716	0.423396	0.555445	0.629814	0.689309	0.587862	0.749509	0.403503	0.519248	0.464831	0.978837	0.683602	0.729285	0.121398	0.769875	0.168857
cg20322299	INSIG2	0.211545	0.749546	0.24656	0.952256	0.537221	0.629814	0.852539	0.907207	0.466922	0.763047	0.0288646	0.92947	0.417141	0.970742	0.000159971	0.908681	0.222868	0.949381	0.325895	0.857366	0.417141	0.975659	0.0466957	0.940546	0.0766523	0.908681
cg20324727	PHAX	0.0889534	0.641372	0.0426456	0.77366	0.978837	0.893078	0.650034	0.708608	0.150901	0.965335	0.401145	0.961265	0.957685	0.897824	0.023313	0.92947	0.271638	0.946717	0.284693	0.888305	0.385457	0.989108	0.150901	0.940546	0.211545	0.949381
cg20375585	NA	0.340298	0.829994	0.630685	0.547278	0.81099	0.989108	0.831716	0.965335	0.0766523	0.874069	0.160145	0.493399	0.611542	0.857366	0.0259841	0.121398	0.102492	0.763047	0.141999	0.822647	0.298089	0.857366	0.0604199	0.565218	0.082651	0.624361
cg20382418	CRLS1	0.0766523	0.624361	0.0655431	0.912612	0.689309	0.95549	0.81099	0.918027	0.082651	0.700614	0.325895	0.851132	0.689309	0.986209	0.0604199	0.464831	0.450037	0.795335	0.20057	0.80091	1	0.843309	0.23454	0.700614	0.355028	0.749546
cg20407183	EEF1E1-BLOC1S5	0.915468	0.975659	0.729285	0.613434	0.109737	0.92947	0.466922	0.961265	0.852539	0.624361	0.023313	0.708608	0.23454	0.908681	0.109737	0.479821	0.211545	0.654737	0.592615	0.695285	0.189944	0.805982	0.0555756	0.603271	0.0388453	0.629814
cg20432372	PHKB	0.189944	0.728398	0.133434	0.940546	0.831716	0.664455	0.630685	0.95549	0.23454	0.629814	0.873447	0.822647	0.81099	0.92947	0.555445	0.603271	0.340298	0.871384	0.484091	0.736557	0.355028	1	0.340298	0.764932	0.466922	0.833551
cg20518151	NA	0.592615	0.907207	0.340298	0.685628	0.611542	0.961265	0.689309	0.874069	0.537221	0.965335	0.466922	0.464831	0.709215	0.764932	0.729285	0.664455	0.957685	0.749546	0.831716	0.907207	0.709215	0.728398	0.894427	0.587862	0.873447	0.538367
cg20533754	NA	0.23454	0.764932	0.325895	0.829994	0.936558	0.908681	0.729285	0.912612	0.24656	0.764932	0.0766523	0.968179	0.630685	0.95549	0.00623306	0.897824	0.133434	0.829994	0.355028	0.883006	0.258926	0.833551	0.0510033	0.829994	0.0955652	0.874069
cg20557071	SGSM2	0.592615	0.907207	0.978837	0.822647	0.466922	0.97864	0.133434	0.92947	0.852539	0.893078	0.689309	0.874069	0.915468	0.935829	0.189944	0.940546	0.0604199	0.986209	0.501536	0.961265	0.082651	0.935829	0.24656	0.970742	0.271638	0.968179
cg20591652	HDAC4	0.611542	0.908681	0.81099	0.989108	0.689309	0.874069	0.669579	0.940546	0.355028	0.77366	0.729285	0.624361	0.537221	0.912612	0.169733	0.366651	0.592615	0.685628	0.370083	0.833551	0.160145	0.78371	0.669579	0.57706	0.749509	0.65318
cg20599518	NA	0.035287	0.524864	0.0288646	0.95549	0.311824	0.92947	0.611542	0.685628	0.125204	0.965335	0.749509	0.92947	0.894427	0.975659	0.790373	0.728398	0.555445	0.603271	0.160145	0.887191	0.978837	0.629814	0.592615	0.77366	0.669579	0.795335
cg20603080	APBB2	0.790373	0.952256	0.790373	0.493399	0.790373	0.811717	0.555445	0.924243	0.81099	0.833551	0.466922	0.940546	0.790373	0.893078	0.0388453	0.715707	0.831716	0.907207	0.729285	0.840804	0.433441	0.708608	0.484091	0.924243	0.592615	0.946717
cg20603668	NA	0.20057	0.736557	0.284693	0.952256	0.484091	0.952256	0.894427	0.908681	0.160145	0.683602	0.133434	0.946717	0.433441	0.970742	0.018565	0.952256	0.325895	0.897824	0.211545	0.708608	0.852539	0.989108	0.117307	0.907207	0.189944	0.924243
cg20628733	MEGF6	0.749509	0.946717	0.370083	0.80091	0.160145	0.883006	0.169733	0.897824	0.370083	0.95549	0.709215	0.874069	0.150901	0.952256	0.466922	0.538367	0.23454	0.961265	0.082651	0.940546	0.555445	0.86356	0.258926	0.883006	0.271638	0.907207
cg20701145	DUSP16	0.957685	0.986209	0.23454	0.840804	0.729285	0.708608	0.109737	0.970742	0.24656	0.708608	0.433441	0.685628	0.189944	0.86356	0.484091	0.453004	0.790373	0.822647	0.573913	0.749546	0.749509	0.965335	0.81099	0.668569	0.769875	0.728398
cg20716940	NA	0.689309	0.92947	0.894427	0.764932	0.915468	0.940546	0.0208429	0.715707	0.023313	0.840804	0.936558	0.935829	0.729285	0.700614	0.709215	0.874069	0.936558	0.764932	0.894427	0.629814	1	0.897824	1	0.78371	0.790373	0.795335
cg20730618	NUFIP1	0.852539	0.965335	0.466922	0.970742	0.573913	0.975659	0.689309	0.664455	0.957685	0.77366	0.24656	0.86356	0.450037	0.728398	0.102492	0.883006	0.537221	0.952256	0.298089	0.902925	0.769875	0.946717	0.311824	0.95549	0.325895	0.949381
cg20735015	OSBPL9	0.222868	0.763047	0.417141	0.874069	0.689309	0.902925	0.978837	0.464831	0.284693	0.464831	0.0709517	0.97864	0.189944	0.940546	0.141999	0.935829	0.484091	0.97864	0.133434	0.970742	0.915468	1	0.117307	1	0.179665	0.952256
cg20775755	ABHD16A	0.385457	0.843309	0.23454	0.857366	0.501536	0.92947	0.769875	0.92947	0.125204	0.986209	0.630685	0.77366	0.519248	0.871384	0.355028	0.654737	0.555445	0.893078	0.729285	0.805982	0.433441	0.949381	0.729285	0.811717	0.709215	0.822647
cg20778688	ACACA	0.519248	0.888305	0.450037	0.764932	0.749509	0.887191	0.611542	0.989108	0.537221	0.80091	0.0955652	0.618627	0.519248	0.728398	0.141999	0.695285	0.769875	0.883006	0.769875	0.685628	0.936558	0.975659	0.298089	0.668569	0.401145	0.722215
cg20791674	DENND3	0.00975954	0.389184	0.0604199	0.871384	0.894427	0.946717	0.501536	0.949381	0.23454	0.683602	0.23454	0.912612	0.179665	0.888305	0.401145	0.833551	0.0889534	0.897824	0.023313	0.940546	0.370083	0.86356	0.018565	0.940546	0.0319628	0.935829
cg20842169	SKAP2	0.340298	0.829994	0.501536	0.603271	0.484091	0.970742	0.433441	0.908681	0.519248	0.893078	0.0388453	0.65318	0.630685	0.888305	0.00311043	0.695285	0.150901	0.949381	0.519248	0.949381	0.222868	0.97864	0.0766523	0.805982	0.109737	0.851132
cg20843095	NA	0.0259841	0.479821	0.0510033	0.887191	0.611542	0.883006	0.160145	0.887191	0.370083	0.764932	0.729285	0.764932	0.573913	0.722215	0.611542	0.851132	0.592615	0.641372	0.117307	0.464831	0.689309	0.840804	0.519248	0.453004	0.630685	0.509211
cg20873619	NA	0.258926	0.78371	0.24656	0.57706	0.630685	0.908681	0.978837	0.86356	0.284693	0.888305	0.0319628	0.538367	0.669579	0.912612	0.000330169	0.311043	0.133434	0.700614	0.592615	0.888305	0.141999	0.763047	0.0388453	0.624361	0.0555756	0.664455
cg21000562	USH1G	0.0889534	0.641372	0.0955652	0.77366	0.852539	0.912612	0.729285	0.708608	0.831716	0.840804	0.011205	0.940546	0.125204	0.902925	0.0466957	0.908681	0.555445	0.907207	0.298089	0.668569	0.852539	0.92947	0.0655431	0.888305	0.102492	0.912612
cg21029904	ZNF91	0.573913	0.902925	0.873447	0.65318	0.650034	0.965335	0.370083	0.989108	0.401145	0.80091	0.852539	0.509211	0.978837	0.924243	0.915468	0.148007	0.0604199	0.685628	0.630685	0.907207	0.082651	0.695285	0.298089	0.538367	0.311824	0.587862
cg21037990	PTPRT	0.271638	0.795335	0.592615	0.968179	0.160145	0.918027	0.573913	0.940546	0.117307	0.961265	0.011205	0.403503	0.141999	0.683602	0.0510033	0.565218	0.160145	0.897824	0.109737	0.805982	0.466922	0.965335	0.0208429	0.613434	0.018565	0.654737
cg21076158	NA	0.125204	0.683602	0.340298	0.907207	0.729285	0.708608	0.179665	0.840804	0.417141	0.851132	0.23454	0.965335	0.466922	0.989108	0.160145	0.975659	0.141999	0.603271	0.133434	0.912612	0.417141	0.629814	0.0889534	0.805982	0.150901	0.811717
cg21090064	SIRPB2	0.611542	0.908681	0.769875	0.829994	0.769875	0.940546	0.611542	0.902925	0.81099	0.668569	0.385457	0.403503	0.978837	0.695285	0.109737	0.57706	0.211545	0.708608	1	0.664455	0.284693	0.874069	0.311824	0.464831	0.433441	0.453004
cg21094737	B3GNTL1	0.102492	0.654737	0.0208429	0.949381	0.894427	0.949381	0.537221	0.722215	0.117307	0.857366	1	0.764932	0.611542	0.874069	0.433441	0.708608	0.769875	0.695285	0.611542	0.685628	0.915468	0.857366	0.749509	0.641372	0.873447	0.700614
cg21104343	NA	0.630685	0.912612	0.370083	0.464831	0.0466957	0.970742	0.790373	0.908681	0.035287	0.95549	0.81099	0.843309	0.592615	0.989108	0.669579	0.664455	0.669579	0.749546	0.749509	1	0.555445	0.80091	0.749509	0.811717	0.81099	0.86356
cg21161093	STK24	0.978837	0.989108	0.894427	0.840804	0.484091	0.565218	0.957685	0.893078	0.769875	0.668569	0.117307	1	0.669579	0.908681	0.0466957	0.86356	0.611542	0.949381	0.957685	0.908681	0.709215	0.975659	0.355028	0.946717	0.501536	0.968179
cg21169115	RRH	0.24656	0.77366	0.109737	0.970742	0.555445	0.883006	0.915468	0.952256	0.592615	0.524864	0.0555756	0.95549	0.466922	0.907207	0.018565	0.924243	0.873447	0.924243	0.709215	0.946717	0.936558	0.897824	0.258926	0.946717	0.284693	0.95549
cg21213730	STAU1	0.169733	0.715707	0.311824	0.664455	0.630685	0.897824	0.915468	0.986209	0.271638	0.949381	0.00623306	0.668569	0.179665	0.924243	0.00311043	0.565218	0.20057	0.908681	0.117307	0.986209	0.466922	0.935829	0.0145521	0.833551	0.023313	0.887191
cg21348709	CAMKK2	0.325895	0.822647	0.417141	0.811717	0.81099	0.912612	0.769875	0.975659	0.082651	0.907207	0.169733	0.587862	0.650034	0.874069	0.00255858	0.453004	0.189944	0.968179	0.211545	0.935829	0.466922	0.97864	0.082651	0.78371	0.117307	0.80091
cg21428908	NA	0.802772	0.95549	0.603218	0.857366	0.828717	0.95549	0.907364	0.975659	0.533401	0.795335	0.328227	0.366651	0.776998	0.722215	0.214492	0.311043	0.700932	0.736557	0.533401	0.668569	0.488776	0.874069	0.328227	0.443037	0.328227	0.464831
cg21471928	AKT1	0.852539	0.965335	0.790373	0.908681	0.501536	0.961265	0.894427	0.949381	0.894427	0.629814	0.852539	0.715707	0.729285	0.918027	0.611542	0.286737	0.573913	0.728398	0.936558	0.749546	0.501536	0.874069	0.689309	0.629814	0.852539	0.668569
cg21514086	SLC46A3	1	1	0.385457	0.952256	0.0955652	0.887191	0.873447	0.975659	0.729285	0.893078	0.0510033	0.827088	0.0388453	0.952256	0.417141	0.757512	0.650034	0.935829	0.169733	0.893078	0.852539	0.887191	0.211545	0.827088	0.169733	0.827088
cg21540367	LRCH4	0.259998	0.785127	0.328227	0.843309	0.933773	0.65318	0.881036	0.970742	0.244282	0.970742	0.138334	0.965335	0.933773	0.940546	0.0815528	0.908681	0.310376	0.902925	0.881036	0.97864	0.229113	0.887191	0.200423	0.92947	0.259998	0.965335
cg21540441	SLMO2	0.81099	0.95549	0.417141	0.827088	0.340298	0.97864	0.915468	0.968179	0.978837	0.940546	0.016471	0.57706	0.340298	0.538367	0.0388453	0.857366	0.466922	0.918027	0.81099	0.715707	0.650034	0.965335	0.24656	0.749546	0.23454	0.715707
cg21668244	NA	0.417141	0.857366	0.133434	0.857366	0.957685	0.829994	0.401145	0.970742	0.852539	0.77366	0.150901	0.695285	0.484091	0.97864	0.0127996	0.629814	0.669579	0.811717	0.689309	0.970742	0.433441	0.764932	0.466922	0.736557	0.630685	0.785127
cg21748742	EPAS1	0.729285	0.940546	0.169733	0.685628	0.0466957	0.986209	0.169733	0.975659	0.573913	0.989108	0.936558	0.453004	0.915468	0.829994	0.689309	0.538367	0.160145	0.874069	0.669579	0.95549	0.169733	0.918027	0.519248	0.77366	0.555445	0.764932
cg21855109	TET3	0.018565	0.453004	0.00374608	0.715707	0.709215	0.565218	0.709215	0.851132	0.325895	0.965335	0.340298	0.700614	0.450037	0.883006	0.160145	0.423396	0.894427	0.924243	0.20057	0.92947	0.501536	0.86356	0.401145	0.874069	0.519248	0.912612
cg21856256	NA	0.894427	0.970742	0.519248	0.333555	0.790373	0.935829	0.790373	0.715707	0.592615	0.902925	0.24656	0.97864	0.0604199	0.975659	0.555445	0.92947	0.790373	0.708608	0.385457	0.924243	0.340298	0.715707	0.729285	0.888305	0.630685	0.897824
cg21899743	MYOM2	0.769875	0.949381	0.370083	0.888305	0.311824	0.952256	0.650034	0.935829	0.689309	0.822647	0.102492	0.829994	0.298089	0.871384	0.24656	0.708608	0.749509	0.970742	0.501536	0.736557	0.915468	0.887191	0.401145	0.851132	0.370083	0.888305
cg21940830	ING2	0.125204	0.683602	0.0766523	0.840804	0.81099	0.811717	0.179665	0.952256	0.769875	0.907207	0.519248	0.77366	0.873447	0.603271	0.271638	0.897824	0.894427	0.952256	0.957685	0.843309	1	0.829994	0.852539	0.940546	0.729285	0.912612
cg21965065	NR2F2-AS1	0.211545	0.749546	0.169733	0.624361	0.573913	0.95549	0.852539	0.918027	0.102492	0.92947	0.23454	0.654737	0.957685	0.805982	0.0955652	0.77366	0.385457	0.946717	0.650034	0.887191	0.519248	0.975659	0.258926	0.851132	0.340298	0.840804
cg21975810	IKZF2	0.133434	0.685628	0.160145	0.715707	0.355028	0.902925	0.519248	0.722215	0.0655431	0.949381	0.0709517	0.888305	0.401145	0.968179	0.0127996	0.795335	0.125204	0.970742	0.141999	0.986209	0.284693	1	0.016471	0.965335	0.0259841	0.940546
cg21986531	NA	0.311824	0.811717	0.20057	0.708608	0.873447	0.833551	0.957685	0.965335	0.611542	0.654737	0.0604199	0.764932	0.729285	0.986209	0.000806674	0.65318	0.355028	0.843309	0.873447	0.918027	0.385457	0.888305	0.133434	0.78371	0.20057	0.829994
cg22055337	LRIG1	0.169733	0.715707	0.179665	0.736557	0.189944	0.968179	0.831716	0.888305	0.340298	0.613434	0.0555756	0.618627	0.271638	0.851132	0.133434	0.423396	0.592615	0.683602	0.450037	0.695285	0.936558	0.80091	0.150901	0.453004	0.20057	0.479821
cg22111082	TRIM11	0.831716	0.961265	0.630685	0.722215	0.611542	0.728398	0.189944	0.986209	0.831716	0.908681	0.573913	0.603271	0.936558	0.940546	0.466922	0.215923	0.385457	0.833551	0.501536	0.968179	0.611542	0.843309	0.790373	0.685628	0.873447	0.736557
cg22164577	UBR3	0.852539	0.965335	0.978837	0.912612	0.957685	0.908681	0.689309	0.961265	1	0.829994	0.20057	0.587862	0.630685	0.795335	0.117307	0.685628	0.790373	0.907207	0.81099	0.871384	0.915468	0.97864	0.537221	0.700614	0.573913	0.736557
cg22181120	STXBP4	0.311824	0.811717	0.401145	0.989108	0.501536	0.986209	0.537221	0.728398	0.466922	0.961265	0.00845473	0.902925	0.24656	0.97864	0.00255858	0.874069	0.179665	0.843309	0.385457	0.887191	0.325895	0.908681	0.016471	0.952256	0.0319628	0.968179
cg22218827	CLN8	0.385457	0.843309	0.370083	0.851132	0.355028	0.887191	0.729285	0.92947	0.102492	1	0.258926	0.736557	0.873447	0.912612	0.023313	0.668569	0.160145	0.952256	0.340298	0.95549	0.141999	0.975659	0.0889534	0.893078	0.0766523	0.902925
cg22223941	MAPK10	0.689309	0.92947	0.749509	0.840804	0.709215	0.833551	0.873447	0.893078	0.102492	0.874069	0.385457	0.380317	0.555445	0.77366	0.211545	0.286737	0.311824	0.722215	0.150901	0.843309	0.852539	0.822647	0.325895	0.453004	0.298089	0.509211
cg22272322	JOSD2	0.709215	0.935829	0.555445	0.946717	0.370083	0.935829	0.0955652	0.940546	0.00975954	0.654737	0.169733	0.78371	0.873447	0.968179	0.0208429	0.464831	0.650034	0.708608	0.709215	0.829994	0.831716	0.695285	0.325895	0.641372	0.311824	0.624361
cg22322620	CNGA1	0.611542	0.908681	0.81099	0.897824	0.873447	0.840804	0.325895	0.968179	0.537221	0.654737	0.023313	0.843309	0.23454	0.897824	0.0145521	0.749546	0.271638	0.811717	0.519248	0.700614	0.450037	0.965335	0.0555756	0.822647	0.0604199	0.805982
cg22352397	NA	0.401145	0.851132	0.852539	0.95549	0.555445	0.968179	0.385457	0.65318	0.0709517	0.389184	0.729285	0.715707	1	0.968179	0.689309	0.464831	0.150901	0.918027	0.271638	0.935829	0.370083	0.961265	0.385457	0.822647	0.370083	0.811717
cg22376805	PROX1	0.689309	0.92947	0.936558	0.965335	0.484091	0.897824	0.957685	0.822647	0.852539	0.893078	0.466922	0.464831	0.450037	0.764932	0.401145	0.443037	0.401145	0.795335	0.484091	0.888305	0.555445	0.871384	0.24656	0.587862	0.311824	0.603271
cg22424581	ARL15	0.0426456	0.547278	0.0426456	0.97864	0.769875	0.883006	0.831716	0.843309	0.00845473	0.618627	0.501536	0.940546	0.81099	1	0.20057	0.92947	0.298089	0.700614	0.117307	0.795335	0.709215	0.840804	0.211545	0.843309	0.258926	0.840804
cg22441846	FNIP2	0.102492	0.654737	0.169733	0.547278	0.537221	0.949381	0.729285	0.986209	0.0319628	0.965335	0.179665	0.874069	0.749509	0.871384	0.0145521	0.851132	0.0510033	0.851132	0.141999	0.883006	0.133434	0.897824	0.0319628	0.77366	0.0426456	0.811717
cg22488274	LOC102724153	0.81099	0.95549	0.978837	0.715707	0.401145	0.893078	0.769875	0.961265	0.790373	0.380317	0.211545	0.887191	0.957685	0.95549	0.0426456	0.736557	1	0.805982	0.81099	0.668569	0.729285	0.935829	0.573913	0.749546	0.650034	0.78371
cg22500589	INTS8	0.831716	0.961265	0.978837	0.989108	0.650034	0.851132	0.417141	0.940546	0.689309	0.509211	0.433441	0.722215	0.81099	0.946717	0.0208429	0.443037	0.20057	0.57706	0.769875	0.695285	0.20057	0.685628	0.340298	0.509211	0.355028	0.547278
cg22506302	LOC646851	0.0955652	0.65318	0.0319628	0.989108	0.689309	0.918027	0.401145	0.949381	0.179665	0.952256	0.466922	0.749546	0.385457	0.986209	0.894427	0.547278	0.749509	1	0.385457	0.95549	0.370083	0.940546	0.650034	0.902925	0.630685	0.918027
cg22518785	ADCY10	0.160145	0.708608	0.450037	0.509211	0.555445	0.92947	0.729285	0.857366	0.311824	0.92947	0.0555756	0.86356	0.117307	0.95549	0.0259841	0.464831	0.24656	0.736557	0.018565	0.949381	0.894427	0.736557	0.0426456	0.829994	0.0604199	0.833551
cg22529448	ZNF559	0.466922	0.874069	0.311824	0.871384	0.484091	0.897824	0.873447	0.851132	0.630685	0.722215	0.573913	0.874069	0.831716	0.843309	0.81099	0.970742	0.873447	0.946717	0.873447	0.843309	0.769875	0.840804	0.519248	0.918027	0.630685	0.912612
cg22542334	DDX60L	0.467089	0.874069	0.828717	0.811717	0.276255	0.883006	0.488776	0.940546	0.425038	0.811717	0.0815528	0.587862	0.802772	0.668569	0.0111434	0.479821	0.0375884	0.77366	0.467089	0.453004	0.089724	0.970742	0.066688	0.547278	0.066688	0.603271
cg22614355	HTR6	0.150901	0.700614	0.20057	0.961265	0.769875	0.80091	0.370083	0.968179	0.611542	0.912612	0.592615	0.902925	0.484091	0.961265	0.0955652	0.95549	0.709215	0.968179	0.501536	0.968179	0.211545	0.949381	0.749509	0.888305	0.592615	0.912612
cg22707294	VWC2L-IT1	0.258926	0.78371	0.0319628	0.736557	0.0955652	0.949381	0.630685	0.887191	0.133434	0.86356	0.340298	0.629814	0.894427	0.95549	0.035287	0.403503	0.769875	0.538367	0.978837	0.874069	0.729285	0.644427	0.689309	0.618627	0.749509	0.618627
cg22740710	NA	0.211545	0.749546	0.385457	0.509211	0.189944	0.65318	0.630685	0.840804	0.222868	0.908681	0.0955652	0.907207	0.501536	0.883006	0.0604199	0.65318	0.082651	0.935829	0.20057	0.887191	0.109737	0.749546	0.035287	0.946717	0.0288646	0.907207
cg22764421	MGAT5B	0.573913	0.902925	0.81099	0.843309	0.401145	0.728398	0.936558	0.912612	0.630685	0.685628	0.00975954	0.829994	0.370083	0.970742	0.00311043	0.524864	0.258926	0.949381	0.501536	0.989108	0.401145	0.940546	0.0655431	0.92947	0.0955652	0.946717
cg22788591	MACF1	0.957685	0.986209	0.466922	0.95549	0.81099	0.851132	0.831716	0.912612	0.484091	0.763047	0.417141	0.65318	0.957685	0.887191	0.0288646	0.603271	0.689309	0.629814	0.650034	0.736557	0.852539	0.664455	0.790373	0.524864	0.978837	0.493399
cg22813115	RNLS	0.311824	0.811717	0.519248	0.874069	0.340298	0.95549	0.729285	0.97864	0.298089	0.912612	0.125204	0.389184	0.769875	0.840804	0.011205	0.311043	0.0127996	0.78371	0.433441	0.887191	0.011205	0.851132	0.018565	0.613434	0.0208429	0.65318
cg22831110	RCAN3AS	0.650034	0.918027	0.650034	0.888305	0.894427	0.829994	0.573913	0.961265	0.650034	0.883006	0.150901	0.857366	0.978837	0.986209	0.00845473	0.493399	0.179665	0.92947	0.873447	0.918027	0.0604199	0.965335	0.125204	0.952256	0.133434	0.989108
cg22856264	NA	0.852539	0.965335	0.573913	0.918027	0.23454	0.970742	0.769875	0.940546	0.592615	0.805982	0.150901	0.683602	0.519248	0.949381	0.450037	0.403503	0.0288646	0.423396	0.769875	0.86356	0.0208429	0.403503	0.0655431	0.453004	0.0466957	0.464831
cg22877937	PKD1L2	0.484091	0.883006	0.573913	0.902925	0.689309	0.764932	0.873447	0.902925	0.0604199	0.918027	0.650034	0.700614	0.729285	0.989108	0.873447	0.380317	0.519248	0.722215	0.258926	0.968179	0.831716	0.603271	0.729285	0.683602	0.769875	0.685628
cg22897634	GRIK2	0.311824	0.811717	0.501536	0.902925	0.189944	0.92947	0.790373	0.949381	0.284693	0.907207	0.00845473	0.700614	0.258926	0.888305	0.023313	0.871384	0.20057	0.493399	0.340298	0.949381	0.340298	0.464831	0.0388453	0.613434	0.035287	0.565218
cg22906516	NCEH1	0.29305	0.805982	0.556306	0.887191	0.089724	0.728398	0.276255	0.968179	0.933773	0.603271	0.29305	0.918027	0.214492	0.940546	0.467089	0.968179	0.186905	0.888305	0.0815528	0.78371	0.173939	0.961265	0.0815528	0.940546	0.0984012	0.949381
cg22911917	UBE2G2	0.573913	0.902925	0.573913	0.897824	0.81099	0.644427	0.385457	0.952256	0.537221	0.80091	0.592615	0.380317	0.978837	0.78371	0.082651	0.464831	0.555445	0.736557	0.650034	0.829994	0.401145	0.829994	0.401145	0.538367	0.355028	0.524864
cg22918288	KIAA0226	0.401145	0.851132	0.81099	0.902925	0.709215	0.95549	0.20057	0.80091	0.852539	0.97864	0.709215	0.805982	0.484091	0.757512	0.20057	0.874069	0.831716	0.728398	0.401145	0.629814	0.20057	0.722215	0.669579	0.629814	0.630685	0.654737
cg22945918	NA	0.466922	0.874069	0.20057	0.95549	0.501536	0.935829	0.852539	0.843309	0.769875	0.893078	0.298089	0.907207	0.852539	0.989108	0.133434	0.629814	0.915468	0.897824	0.831716	0.918027	0.749509	0.851132	0.401145	0.851132	0.501536	0.833551
cg22949251	NA	0.81099	0.95549	0.573913	0.736557	0.450037	0.887191	0.23454	0.736557	0.169733	0.965335	0.102492	0.935829	0.749509	0.883006	0.035287	0.736557	0.894427	0.961265	0.873447	0.851132	0.852539	0.736557	0.340298	0.924243	0.355028	0.912612
cg22994699	CORO7-PAM16	0.936558	0.97864	0.769875	0.902925	0.630685	0.871384	0.630685	0.965335	0.385457	0.949381	0.650034	0.805982	0.355028	0.965335	0.169733	0.685628	0.0655431	0.975659	0.689309	0.961265	0.00975954	0.946717	0.340298	0.851132	0.370083	0.887191
cg23028693	CDADC1	0.258926	0.78371	0.298089	0.949381	0.102492	0.912612	0.790373	0.764932	0.298089	0.715707	0.340298	0.654737	0.729285	0.946717	0.401145	0.524864	0.385457	0.970742	0.484091	0.968179	0.450037	0.965335	0.311824	0.829994	0.271638	0.833551
cg23029491	UBAP2	0.936558	0.97864	0.611542	0.805982	0.484091	0.654737	0.417141	0.912612	0.573913	0.843309	0.519248	0.918027	1	0.833551	0.169733	0.715707	0.729285	0.613434	0.936558	0.92947	0.729285	0.389184	0.957685	0.829994	0.873447	0.840804
cg23034437	NUDT9P1	0.555445	0.897824	0.466922	0.908681	0.831716	0.883006	0.484091	0.952256	0.0510033	0.805982	0.450037	0.829994	0.873447	0.940546	0.109737	0.851132	0.169733	0.843309	0.501536	0.883006	0.0709517	0.871384	0.117307	0.811717	0.102492	0.795335
cg23101138	DACH1	0.611542	0.908681	0.401145	0.874069	0.401145	0.961265	0.936558	0.857366	0.689309	0.902925	0.936558	0.888305	0.611542	1	0.340298	0.715707	0.340298	0.940546	0.81099	0.97864	0.133434	0.940546	0.401145	0.986209	0.433441	0.968179
cg23152667	TBCA	0.749509	0.946717	0.957685	0.851132	0.790373	0.851132	0.370083	0.883006	0.790373	0.57706	0.433441	0.871384	0.573913	0.968179	0.501536	0.664455	0.258926	0.715707	0.790373	0.887191	0.179665	0.618627	0.873447	0.668569	0.894427	0.654737
cg23182655	NA	0.035287	0.524864	0.082651	0.986209	0.611542	0.952256	0.189944	0.97864	0.729285	0.92947	0.125204	0.97864	0.24656	0.908681	0.0709517	0.829994	0.370083	0.829994	0.125204	0.95549	0.915468	0.685628	0.141999	0.851132	0.189944	0.86356
cg23192295	ABHD2	0.102492	0.654737	0.0288646	0.629814	0.592615	0.908681	0.689309	0.840804	0.211545	0.952256	0.401145	0.86356	0.957685	0.902925	0.0388453	0.887191	0.501536	0.78371	0.519248	0.952256	0.669579	0.722215	0.284693	0.968179	0.433441	0.970742
cg23202291	NA	0.630685	0.912612	0.555445	0.493399	0.957685	0.907207	0.852539	0.728398	0.401145	0.940546	0.0555756	0.683602	0.915468	0.77366	3.97377e-05	0.618627	0.23454	0.840804	0.894427	0.683602	0.179665	0.975659	0.102492	0.695285	0.141999	0.728398
cg23258044	NFATC3	0.082651	0.629814	0.0955652	0.897824	0.23454	0.986209	1	0.92947	0.466922	0.749546	0.0466957	0.851132	0.179665	0.986209	0.035287	0.538367	0.573913	0.887191	0.150901	0.888305	0.81099	0.924243	0.117307	0.80091	0.179665	0.86356
cg23311950	LOC552889	0.340298	0.829994	0.284693	0.65318	0.417141	0.764932	0.873447	0.965335	0.179665	0.851132	0.23454	0.587862	0.957685	0.975659	0.0208429	0.108249	0.133434	0.764932	0.519248	0.970742	0.0766523	0.722215	0.082651	0.654737	0.0766523	0.695285
cg23381598	RTN4R	0.340298	0.829994	0.150901	0.80091	0.957685	0.857366	0.466922	1	0.450037	0.874069	0.957685	0.565218	0.501536	0.722215	0.125204	0.524864	0.769875	0.902925	0.915468	0.700614	0.894427	0.95549	0.873447	0.668569	0.978837	0.722215
cg23398454	NKD1	0.0709517	0.618627	0.018565	0.700614	0.484091	0.986209	0.450037	0.968179	0.00255858	0.722215	0.573913	0.764932	0.769875	0.986209	0.325895	0.464831	0.957685	0.685628	0.258926	0.888305	0.484091	0.624361	0.555445	0.629814	0.611542	0.624361
cg23443106	PIGS	0.689309	0.92947	0.211545	0.453004	0.133434	0.883006	0.729285	0.874069	0.284693	0.871384	0.24656	0.986209	0.20057	0.887191	0.936558	0.683602	0.401145	0.949381	0.484091	0.975659	0.325895	0.970742	0.23454	0.968179	0.179665	0.989108
cg23467853	NA	0.0655431	0.613434	0.0388453	0.749546	0.650034	0.685628	0.978837	0.871384	0.00167697	0.286737	0.450037	0.902925	0.978837	0.949381	0.117307	0.822647	0.355028	0.986209	0.23454	0.78371	0.669579	0.883006	0.24656	0.897824	0.284693	0.908681
cg23493119	OR10G2	0.519248	0.888305	0.537221	0.538367	0.258926	0.918027	0.729285	0.940546	0.0466957	0.80091	0.555445	0.77366	0.650034	0.736557	0.311824	0.97864	0.340298	0.851132	0.873447	0.883006	0.258926	0.822647	0.484091	0.764932	0.417141	0.722215
cg23530105	MEX3C	0.894427	0.970742	1	0.893078	0.519248	0.78371	0.592615	0.989108	0.873447	0.256478	0.0426456	0.871384	0.650034	0.989108	0.00133319	0.668569	0.709215	0.833551	0.873447	0.764932	0.650034	0.924243	0.284693	0.77366	0.355028	0.80091
cg23530463	NA	0.189944	0.728398	0.222868	1	0.258926	0.888305	0.729285	0.940546	0.258926	0.565218	0.109737	0.897824	0.611542	0.918027	0.0208429	0.811717	0.160145	0.829994	0.271638	0.968179	0.20057	0.78371	0.0555756	0.883006	0.0655431	0.857366
cg23555187	TRIM33	0.00255858	0.286737	0.00845473	0.763047	0.831716	0.78371	0.81099	0.907207	0.258926	0.968179	0.24656	0.547278	0.160145	0.918027	0.537221	0.247592	0.417141	0.935829	0.0955652	0.968179	0.769875	0.918027	0.141999	0.80091	0.23454	0.833551
cg23632924	PTH1R	0.555445	0.897824	0.749509	0.380317	0.325895	0.961265	0.978837	0.940546	0.650034	0.78371	0.0709517	0.664455	0.519248	0.908681	0.0510033	0.464831	0.271638	0.708608	0.611542	0.795335	0.433441	0.736557	0.125204	0.587862	0.20057	0.613434
cg23641964	SYT16	0.011205	0.403503	0.0288646	0.946717	0.689309	0.822647	0.894427	0.95549	0.018565	0.78371	0.501536	0.77366	0.537221	0.708608	0.484091	0.893078	0.141999	0.857366	0.0709517	0.65318	0.555445	0.949381	0.102492	0.695285	0.150901	0.764932
cg23677751	NA	0.689309	0.92947	0.790373	0.493399	0.385457	0.92947	0.978837	0.989108	0.894427	0.918027	0.0259841	0.618627	0.340298	0.888305	0.00208314	0.57706	0.450037	0.795335	0.519248	0.908681	0.573913	0.86356	0.102492	0.683602	0.150901	0.736557
cg23684209	TUBGCP5	0.179665	0.722215	0.20057	0.952256	1	0.843309	0.749509	0.970742	0.0766523	0.453004	0.189944	0.887191	0.852539	0.893078	0.00167697	0.883006	0.133434	0.695285	0.24656	0.618627	0.258926	0.897824	0.0766523	0.654737	0.102492	0.700614
cg23694206	NA	0.894427	0.970742	0.417141	0.736557	0.573913	1	0.790373	0.989108	0.222868	0.970742	0.630685	0.479821	0.894427	0.829994	0.141999	0.282093	0.0604199	0.871384	0.355028	0.888305	0.082651	0.902925	0.20057	0.654737	0.179665	0.700614
cg23694261	LARP7	0.709215	0.935829	0.311824	0.857366	0.385457	0.902925	0.894427	0.946717	0.729285	0.624361	0.573913	0.728398	0.749509	0.965335	0.125204	0.256478	0.81099	0.685628	0.790373	0.77366	0.873447	0.78371	0.873447	0.624361	0.831716	0.654737
cg23796523	AREL1	0.298089	0.805982	0.831716	0.811717	0.0510033	0.843309	0.450037	0.952256	0.385457	0.763047	0.0319628	0.912612	0.311824	0.970742	0.0555756	0.695285	0.011205	0.603271	0.150901	0.833551	0.0288646	0.629814	0.00623306	0.736557	0.00447316	0.722215
cg23898204	NA	0.450037	0.871384	0.769875	0.961265	0.537221	0.57706	0.936558	0.970742	0.915468	0.940546	0.023313	0.902925	0.24656	0.946717	0.018565	0.683602	0.0709517	0.95549	0.385457	0.952256	0.0889534	0.968179	0.011205	0.968179	0.0145521	0.961265
cg23922867	WDR7	0.284693	0.80091	0.433441	0.949381	0.501536	0.893078	0.150901	0.871384	0.852539	0.843309	0.23454	0.509211	0.501536	0.811717	0.150901	0.587862	0.284693	0.403503	0.284693	0.700614	0.340298	0.493399	0.133434	0.366651	0.189944	0.336134
cg23936512	SNX10	0.689309	0.92947	0.915468	0.86356	0.769875	0.887191	0.355028	0.97864	0.385457	0.975659	0.311824	0.464831	0.709215	0.77366	0.0466957	0.453004	0.650034	0.618627	0.611542	0.843309	0.298089	0.641372	0.555445	0.403503	0.433441	0.443037
cg23936747	MAD1L1	0.355028	0.833551	0.082651	0.975659	0.852539	0.949381	0.133434	0.700614	0.355028	0.965335	0.325895	0.764932	0.790373	0.887191	0.189944	0.700614	0.873447	0.80091	0.936558	0.80091	0.749509	0.829994	0.537221	0.685628	0.689309	0.728398
cg23938892	HCN3	0.81099	0.95549	0.81099	0.629814	0.630685	0.965335	0.573913	0.833551	0.957685	0.843309	0.0709517	0.811717	0.915468	0.935829	0.00255858	0.565218	0.340298	0.918027	0.873447	0.908681	0.20057	0.805982	0.20057	0.897824	0.24656	0.86356
cg24005743	RCN1	0.284693	0.80091	0.311824	0.95549	0.669579	0.912612	0.519248	0.685628	0.311824	0.833551	0.355028	0.822647	0.873447	0.952256	0.018565	0.728398	0.117307	0.968179	0.650034	0.97864	0.160145	0.946717	0.160145	0.893078	0.23454	0.92947
cg24016360	PACS2	0.749509	0.946717	0.957685	0.811717	0.630685	0.924243	0.936558	0.902925	0.957685	0.986209	0.790373	0.618627	0.433441	0.975659	0.0655431	0.286737	0.417141	0.829994	0.592615	0.968179	0.150901	0.736557	0.537221	0.736557	0.650034	0.77366
cg24027535	PRIM2	0.611542	0.908681	0.298089	0.986209	0.340298	0.912612	0.179665	0.888305	0.401145	0.811717	0.117307	0.833551	0.501536	0.968179	0.023313	0.453004	0.501536	0.668569	0.915468	0.918027	0.24656	0.708608	0.729285	0.708608	0.749509	0.764932
cg24027962	MPRIP	0.709215	0.935829	0.340298	0.805982	0.466922	0.829994	0.23454	0.97864	0.00529949	0.986209	1	0.952256	0.466922	0.86356	0.501536	0.613434	0.894427	0.857366	0.957685	0.907207	0.650034	0.700614	0.831716	0.893078	0.709215	0.918027
cg24034258	CSDE1	0.769875	0.949381	0.689309	0.829994	0.749509	0.874069	0.417141	0.722215	0.873447	0.851132	0.852539	0.668569	0.370083	0.887191	0.179665	0.464831	0.133434	0.887191	0.611542	0.975659	0.018565	0.77366	0.433441	0.940546	0.519248	0.946717
cg24036001	EEF2K	0.537221	0.893078	0.936558	0.92947	0.385457	0.946717	0.417141	0.764932	0.385457	0.35512	0.611542	1	0.611542	0.874069	0.852539	0.887191	0.0655431	0.970742	0.669579	0.986209	0.102492	0.918027	0.519248	0.961265	0.537221	0.935829
cg24076968	PLEKHN1	0.81099	0.95549	0.537221	0.97864	0.271638	0.843309	0.852539	0.857366	0.433441	0.968179	0.0709517	0.965335	0.211545	0.840804	0.0955652	0.722215	0.81099	0.685628	0.537221	0.908681	0.915468	0.453004	0.284693	0.86356	0.370083	0.888305
cg24082795	TGOLN2	0.852539	0.965335	0.957685	0.893078	0.133434	0.795335	0.729285	0.857366	0.81099	0.843309	0.729285	0.908681	0.769875	0.908681	0.433441	0.965335	0.689309	0.613434	0.401145	0.924243	0.852539	0.654737	0.650034	0.888305	0.573913	0.893078
cg24098859	PVR	0.450037	0.871384	0.573913	0.986209	0.450037	0.685628	0.592615	0.965335	0.109737	0.86356	0.709215	0.618627	0.669579	0.749546	0.519248	0.65318	0.650034	0.95549	0.852539	0.893078	0.831716	0.975659	0.894427	0.80091	0.978837	0.840804
cg24115264	TNFSF11	0.189944	0.728398	0.189944	0.902925	0.433441	0.871384	0.466922	0.940546	0.81099	0.95549	0.222868	0.940546	0.573913	0.949381	0.141999	0.86356	0.258926	0.92947	0.355028	0.851132	0.23454	0.965335	0.0889534	0.918027	0.133434	0.902925
cg24148964	NA	0.915468	0.975659	0.630685	0.728398	0.790373	0.86356	0.749509	0.907207	0.749509	0.664455	0.109737	0.935829	0.936558	0.924243	0.000233458	0.888305	0.769875	0.918027	0.650034	0.965335	0.669579	0.961265	0.466922	0.970742	0.537221	0.989108
cg24155937	DPYD	0.141999	0.695285	0.370083	0.912612	0.109737	0.952256	0.24656	0.874069	0.450037	0.95549	0.749509	0.763047	0.630685	0.902925	0.611542	0.695285	0.433441	0.78371	0.0766523	0.833551	0.978837	0.764932	0.611542	0.641372	0.630685	0.685628
cg24167975	DHX37	0.709215	0.935829	0.669579	0.840804	0.611542	0.664455	0.222868	0.946717	0.401145	0.946717	0.0510033	0.664455	0.433441	0.97864	0.023313	0.121398	0.450037	0.949381	0.689309	0.918027	0.417141	0.924243	0.125204	0.874069	0.0955652	0.893078
cg24177002	FAM178B	0.915468	0.975659	0.669579	0.924243	0.355028	0.908681	0.709215	0.77366	0.978837	0.871384	0.537221	0.946717	0.936558	0.912612	0.109737	0.908681	0.501536	0.86356	0.729285	0.624361	0.749509	0.989108	0.592615	0.908681	0.669579	0.912612
cg24228306	METTL8	0.189944	0.728398	0.298089	0.924243	0.450037	0.833551	0.769875	0.763047	0.284693	0.851132	0.00845473	0.57706	0.211545	0.86356	0.00255858	0.464831	0.222868	0.871384	0.20057	0.92947	0.573913	0.857366	0.023313	0.683602	0.0466957	0.65318
cg24255556	NA	0.81099	0.95549	0.689309	0.805982	0.189944	0.871384	0.669579	0.935829	0.0655431	0.989108	0.519248	0.893078	0.790373	0.97864	0.0388453	0.664455	0.501536	0.887191	0.592615	0.940546	0.417141	0.946717	0.385457	0.907207	0.325895	0.924243
cg24272559	FMO9P	0.894427	0.970742	0.611542	0.92947	0.978837	0.728398	0.258926	0.949381	0.669579	0.80091	0.790373	0.380317	0.501536	0.749546	0.117307	0.286737	0.978837	0.763047	0.630685	0.736557	0.852539	0.902925	0.936558	0.464831	0.790373	0.565218
cg24344693	NA	0.311824	0.811717	0.484091	0.908681	0.466922	0.989108	0.537221	0.924243	0.222868	0.613434	0.894427	0.888305	0.325895	0.952256	0.555445	0.538367	0.852539	0.887191	0.189944	0.907207	0.189944	0.857366	0.936558	0.843309	0.873447	0.822647
cg24417771	NA	0.603218	0.908681	0.700932	0.883006	0.365468	0.874069	0.117308	0.78371	0.0984012	0.924243	0.186905	0.952256	0.384841	0.887191	0.161523	0.668569	0.907364	0.989108	0.445838	0.912612	0.29305	0.965335	0.425038	0.97864	0.365468	0.952256
cg24442572	TEAD1	0.355028	0.833551	0.630685	0.935829	0.20057	0.840804	0.650034	0.893078	0.082651	0.763047	0.340298	0.970742	0.852539	0.822647	0.258926	0.897824	0.141999	0.965335	0.537221	0.728398	0.222868	0.728398	0.23454	0.97864	0.179665	0.968179
cg24493120	NA	0.222868	0.763047	0.325895	0.912612	0.0208429	0.736557	0.936558	0.668569	0.709215	0.654737	0.0889534	0.728398	0.325895	0.843309	0.169733	0.713004	0.23454	0.975659	0.340298	0.871384	0.370083	0.805982	0.0709517	0.86356	0.102492	0.840804
cg24511898	ATG4B	0.102492	0.654737	0.133434	0.822647	0.957685	0.464831	0.082651	0.918027	0.689309	0.629814	0.484091	0.829994	0.790373	0.965335	0.484091	0.78371	0.611542	0.695285	0.630685	0.893078	1	0.763047	0.936558	0.764932	0.81099	0.722215
cg24544986	NA	0.401145	0.851132	0.769875	0.685628	0.222868	0.986209	0.222868	0.97864	0.555445	0.935829	0.385457	0.641372	0.592615	0.822647	0.0555756	0.715707	0.537221	0.764932	0.23454	0.829994	0.749509	0.840804	0.749509	0.618627	0.790373	0.654737
cg24607140	HM13	0.81099	0.95549	0.873447	0.949381	0.537221	0.763047	0.340298	0.629814	0.298089	0.92947	0.831716	0.883006	0.81099	0.952256	0.555445	0.883006	0.873447	0.908681	0.729285	0.912612	0.957685	1	0.915468	0.97864	0.709215	0.95549
cg24632813	RNASEH2C	0.23454	0.764932	0.873447	0.968179	0.102492	0.893078	0.125204	0.763047	0.894427	0.897824	0.018565	0.843309	0.160145	0.907207	0.0388453	0.587862	0.0288646	0.893078	0.102492	0.764932	0.179665	0.946717	0.0127996	0.946717	0.0208429	0.952256
cg24770903	SIK3	0.579584	0.907207	0.933773	0.968179	0.676065	0.654737	0.802772	0.829994	0.907364	0.805982	0.384841	0.961265	0.346594	0.95549	0.0216659	0.897824	0.881036	0.968179	0.138334	0.940546	0.425038	0.986209	0.854813	0.975659	0.854813	0.935829
cg24794906	CLDN14	0.749509	0.946717	0.271638	0.97864	0.0510033	0.92947	0.340298	0.683602	0.978837	0.970742	0.102492	0.453004	0.24656	0.708608	0.709215	0.538367	0.00447316	0.493399	0.417141	0.654737	0.018565	0.722215	0.0426456	0.423396	0.0259841	0.464831
cg24797967	FLJ39739	0.484091	0.883006	0.915468	0.795335	0.023313	0.57706	1	0.95549	0.978837	0.975659	0.00447316	0.843309	0.0655431	0.833551	0.0709517	0.464831	0.082651	0.970742	0.189944	0.695285	0.23454	0.86356	0.00728204	0.966815	0.011205	0.966815
cg24859228	CAMK1D	0.611542	0.908681	0.501536	0.975659	0.298089	0.464831	0.749509	0.829994	0.669579	0.989108	0.311824	0.654737	0.915468	0.77366	0.211545	0.935829	0.450037	0.336134	0.915468	0.857366	0.370083	0.453004	0.271638	0.547278	0.385457	0.479821
cg24903582	PPM1D	0.936558	0.97864	0.936558	0.887191	0.311824	0.805982	0.611542	1	0.433441	0.989108	0.258926	0.336134	0.611542	0.613434	0.0709517	0.618627	0.790373	0.629814	0.852539	0.728398	0.957685	0.764932	0.573913	0.368352	0.689309	0.403503
cg24934804	CEP120	0.24656	0.77366	0.709215	0.97864	0.611542	0.811717	0.24656	0.946717	0.936558	0.924243	0.0259841	0.811717	0.311824	0.975659	0.0466957	0.749546	0.00975954	0.871384	0.401145	0.975659	0.023313	0.840804	0.00728204	0.795335	0.0127996	0.843309
cg24975342	IL31RA	0.537221	0.893078	0.81099	0.935829	0.650034	0.908681	0.385457	0.908681	0.630685	0.86356	0.519248	0.78371	0.630685	0.908681	0.00623306	0.618627	0.709215	0.952256	0.831716	0.965335	0.417141	0.986209	0.519248	0.902925	0.555445	0.92947
cg24986225	IFT81	0.573913	0.902925	0.978837	0.95549	0.141999	0.918027	0.450037	0.77366	0.401145	0.97864	0.179665	0.479821	0.915468	0.811717	0.0466957	0.565218	0.0319628	0.389184	0.519248	0.851132	0.0388453	0.464831	0.0766523	0.368352	0.0955652	0.423396
cg24990165	GPBP1	0.0510033	0.57706	0.0889534	0.989108	0.790373	0.695285	0.81099	0.843309	0.284693	0.912612	0.018565	0.888305	0.23454	0.912612	0.00311043	0.366651	0.102492	0.935829	0.141999	0.961265	0.258926	0.857366	0.00728204	0.888305	0.0127996	0.897824
cg25032124	HBXIP	0.450037	0.871384	0.466922	0.641372	0.450037	0.952256	0.573913	0.871384	0.519248	0.851132	0.133434	0.722215	0.978837	0.975659	0.00374608	0.565218	0.125204	0.509211	0.769875	0.888305	0.082651	0.538367	0.102492	0.624361	0.141999	0.65318
cg25045717	FZD6	0.355028	0.833551	0.271638	0.874069	0.258926	0.871384	0.385457	0.95549	0.370083	0.80091	0.082651	0.453004	0.466922	0.764932	0.00845473	0.311043	0.355028	0.654737	0.401145	0.695285	0.450037	0.78371	0.0709517	0.368352	0.0955652	0.423396
cg25106036	HERV-FRD	0.082651	0.629814	0.0510033	0.795335	0.501536	0.78371	0.689309	0.902925	0.501536	0.888305	0.0889534	0.685628	0.555445	0.989108	0.00975954	0.333555	0.271638	0.683602	0.417141	0.949381	0.385457	0.629814	0.0766523	0.654737	0.125204	0.695285
cg25114586	PACS2	0.160145	0.708608	0.417141	0.57706	0.936558	0.887191	0.537221	0.843309	0.957685	0.840804	0.160145	0.629814	0.125204	0.874069	0.650034	0.380317	0.222868	0.833551	0.160145	0.851132	0.450037	0.871384	0.0510033	0.618627	0.0889534	0.65318
cg25124064	TCTN1	1	1	1	0.857366	0.894427	0.97864	0.936558	0.92947	0.915468	0.887191	0.630685	0.641372	0.650034	0.897824	0.790373	0.389184	0.630685	0.795335	0.630685	0.857366	0.466922	0.843309	0.915468	0.624361	0.957685	0.683602
cg25180823	GUSBP11	0.592615	0.907207	0.790373	1	0.852539	0.970742	0.555445	0.893078	0.0288646	0.986209	0.650034	0.708608	0.709215	0.683602	0.450037	0.918027	0.450037	0.763047	0.125204	0.708608	0.749509	0.871384	0.298089	0.57706	0.284693	0.641372
cg25323152	GOT1L1	0.082651	0.629814	0.082651	0.952256	0.23454	0.965335	0.957685	0.97864	0.102492	0.975659	0.0388453	0.912612	0.370083	0.918027	0.0288646	0.952256	0.433441	0.912612	0.370083	0.912612	0.81099	0.874069	0.117307	0.975659	0.141999	0.986209
cg25335333	NA	0.729285	0.940546	0.81099	0.629814	0.258926	0.764932	0.978837	0.897824	0.0709517	0.493399	0.630685	0.918027	0.936558	0.935829	0.325895	0.871384	0.023313	0.871384	0.258926	0.683602	0.023313	0.946717	0.0955652	0.805982	0.082651	0.80091
cg25354829	GRHL2	0.873447	0.968179	0.650034	0.95549	0.592615	0.78371	0.957685	0.986209	0.169733	0.654737	0.630685	0.538367	0.669579	0.840804	0.749509	0.493399	0.790373	0.86356	0.669579	0.840804	0.894427	0.95549	0.790373	0.668569	1	0.695285
cg25359907	LOC84740	0.125204	0.683602	0.340298	0.918027	0.749509	0.907207	0.141999	0.989108	0.417141	0.618627	0.160145	0.912612	0.466922	0.97864	0.0555756	0.822647	0.189944	0.464831	0.169733	0.78371	0.611542	0.464831	0.133434	0.65318	0.20057	0.629814
cg25391198	NA	0.24656	0.77366	0.169733	0.829994	0.519248	0.946717	0.401145	0.986209	0.0555756	0.715707	0.133434	0.912612	0.669579	0.924243	0.0555756	0.946717	0.325895	0.952256	0.466922	0.924243	0.340298	0.970742	0.117307	0.952256	0.0955652	1
cg25426350	HPX	0.355028	0.833551	0.340298	0.715707	0.650034	0.888305	0.611542	0.695285	0.0766523	0.857366	0.160145	0.708608	0.852539	0.874069	0.00167697	0.587862	0.125204	0.728398	0.433441	0.715707	0.169733	0.908681	0.0555756	0.685628	0.0766523	0.736557
cg25466169	SNRNP40	0.81099	0.95549	0.573913	0.829994	0.385457	0.918027	0.0655431	0.851132	0.298089	0.587862	0.669579	0.685628	0.611542	0.924243	0.179665	0.587862	0.519248	0.822647	0.370083	0.874069	0.729285	0.829994	0.769875	0.668569	0.873447	0.65318
cg25488067	LOC100329109	0.20057	0.736557	0.466922	0.902925	0.20057	0.843309	0.790373	0.908681	0.179665	0.624361	0.385457	0.708608	0.211545	0.965335	0.852539	0.256478	0.370083	0.683602	0.0388453	0.86356	0.936558	0.715707	0.150901	0.587862	0.179665	0.624361
cg25551529	NA	0.669579	0.924243	0.894427	0.874069	0.709215	0.736557	0.669579	0.613434	1	0.805982	0.0259841	0.924243	0.23454	0.908681	0.00975954	0.722215	0.417141	0.888305	0.370083	0.840804	0.915468	0.940546	0.160145	0.949381	0.222868	0.968179
cg25558228	NA	0.630685	0.912612	0.669579	0.970742	0.484091	0.935829	0.466922	0.952256	0.592615	0.722215	0.102492	0.843309	0.0555756	0.749546	0.325895	0.965335	0.519248	0.840804	0.385457	0.538367	0.133434	0.97864	0.484091	0.700614	0.611542	0.722215
cg25558653	METTL21A	0.450037	0.871384	0.555445	0.924243	0.936558	0.883006	0.790373	0.924243	0.0955652	1	0.0709517	0.479821	0.501536	0.764932	0.0208429	0.389184	0.417141	0.857366	0.311824	0.840804	0.592615	0.975659	0.160145	0.708608	0.117307	0.763047
cg25565605	SETD5	0.81099	0.95549	0.894427	0.897824	0.133434	0.97864	0.311824	0.874069	0.401145	0.907207	0.141999	0.654737	0.484091	0.587862	0.0510033	0.822647	0.355028	0.888305	0.355028	0.843309	0.401145	0.685628	0.102492	0.883006	0.109737	0.908681
cg25596453	NA	0.769875	0.949381	0.189944	0.970742	0.355028	0.685628	0.450037	0.952256	0.957685	0.65318	0.936558	0.618627	0.669579	0.887191	0.102492	0.464831	0.592615	0.857366	0.749509	0.811717	0.769875	0.907207	0.957685	0.708608	0.873447	0.668569
cg25599567	NA	0.325895	0.822647	0.271638	0.728398	0.894427	0.833551	0.340298	0.811717	0.035287	0.851132	0.790373	0.695285	0.650034	0.883006	0.852539	0.57706	0.873447	0.833551	0.325895	0.833551	0.484091	0.851132	0.790373	0.654737	0.729285	0.664455
cg25619607	IMPACT	0.355028	0.833551	0.915468	0.795335	0.0426456	0.970742	0.936558	0.871384	0.385457	0.986209	0.00975954	0.97864	0.0555756	0.924243	0.117307	0.654737	0.0208429	0.907207	0.0388453	0.946717	0.125204	0.949381	0.00104518	0.986209	0.000611694	0.968179
cg25645178	HM13	0.340298	0.829994	0.271638	0.975659	0.957685	0.547278	0.790373	0.829994	0.298089	0.524864	0.355028	0.952256	0.790373	0.918027	0.0426456	0.965335	0.24656	0.968179	0.873447	0.822647	0.284693	0.883006	0.258926	0.952256	0.385457	0.940546
cg25654556	LOH12CR1	0.484091	0.883006	0.936558	0.795335	0.0766523	0.986209	0.592615	0.97864	0.466922	0.843309	0.385457	0.389184	0.689309	0.587862	0.450037	0.668569	0.023313	0.464831	0.258926	0.538367	0.018565	0.683602	0.0426456	0.222744	0.0510033	0.203898
cg25683444	LRRC57	0.117307	0.668569	0.102492	0.97864	0.915468	0.624361	0.790373	0.952256	0.102492	0.805982	0.0555756	0.833551	0.484091	0.952256	0.000330169	0.547278	0.23454	0.77366	0.222868	0.968179	0.519248	0.80091	0.0426456	0.78371	0.0766523	0.843309
cg25726669	FAM184B	0.340298	0.829994	0.189944	0.654737	0.433441	0.975659	0.23454	0.907207	0.141999	0.874069	0.0766523	0.843309	0.630685	0.92947	0.00728204	0.871384	0.466922	0.464831	0.611542	0.78371	0.555445	0.453004	0.133434	0.547278	0.150901	0.57706
cg25748712	KLC4	0.340298	0.829994	0.537221	0.728398	0.790373	0.86356	0.109737	0.952256	0.749509	0.654737	0.150901	0.587862	0.915468	0.883006	0.011205	0.148007	0.915468	0.764932	0.669579	0.763047	0.749509	0.888305	0.555445	0.547278	0.501536	0.624361
cg25772185	NA	0.852539	0.965335	0.709215	0.893078	0.433441	0.952256	1	0.764932	0.592615	0.695285	0.23454	0.624361	0.689309	0.912612	0.189944	0.368352	0.790373	0.874069	0.915468	0.908681	0.519248	0.897824	0.936558	0.685628	0.873447	0.700614
cg25780246	GIT2	0.484091	0.883006	0.385457	0.935829	0.355028	0.86356	0.611542	0.664455	0.630685	0.946717	0.0709517	0.700614	0.592615	0.975659	0.00133319	0.403503	0.370083	0.975659	0.650034	0.924243	0.417141	0.946717	0.109737	0.897824	0.150901	0.887191
cg25792158	COCH	0.0655431	0.613434	0.0208429	0.843309	0.749509	0.833551	0.669579	1	0.271638	0.907207	0.370083	0.764932	0.709215	0.92947	0.102492	0.728398	0.769875	0.952256	0.417141	0.975659	0.894427	0.888305	0.450037	0.97864	0.466922	0.968179
cg25810980	OTUD4	0.450037	0.871384	0.325895	0.464831	0.484091	0.946717	0.450037	0.908681	0.611542	0.912612	0.023313	0.618627	0.466922	0.907207	0.00447316	0.247592	0.466922	0.840804	0.831716	0.918027	0.466922	0.857366	0.109737	0.664455	0.133434	0.700614
cg25811100	NA	0.669579	0.924243	0.466922	0.822647	0.284693	0.883006	0.298089	0.924243	0.0466957	0.795335	0.133434	0.840804	0.873447	0.935829	0.0127996	0.654737	0.669579	0.949381	0.709215	0.857366	0.630685	0.970742	0.271638	0.871384	0.24656	0.874069
cg25836301	MEG3	0.831716	0.961265	0.769875	0.874069	0.573913	0.80091	0.852539	0.871384	0.466922	0.908681	0.709215	0.464831	0.978837	0.874069	0.370083	0.336134	0.179665	0.874069	0.650034	0.961265	0.340298	0.874069	0.370083	0.664455	0.433441	0.685628
cg25876794	NA	0.484091	0.883006	0.401145	0.949381	0.355028	0.902925	0.125204	0.805982	0.23454	0.565218	0.0555756	0.685628	0.370083	0.968179	0.0466957	0.423396	0.537221	0.924243	0.555445	0.935829	0.650034	0.912612	0.133434	0.795335	0.117307	0.77366
cg25895971	NA	0.401145	0.851132	0.957685	0.851132	0.370083	0.833551	0.484091	0.965335	0.484091	0.874069	0.0955652	0.935829	0.016471	0.989108	0.669579	0.840804	0.729285	0.722215	0.035287	0.918027	0.355028	0.829994	0.20057	0.840804	0.211545	0.86356
cg25917417	NA	0.630685	0.912612	0.385457	0.986209	0.0955652	0.840804	0.501536	0.683602	0.018565	0.764932	0.769875	0.587862	0.81099	0.840804	0.258926	0.565218	0.729285	0.893078	0.650034	0.897824	0.519248	0.918027	0.978837	0.685628	0.936558	0.668569
cg25958716	HIBCH	0.650034	0.918027	0.81099	0.843309	0.611542	0.65318	0.417141	0.883006	0.831716	0.883006	0.0510033	0.65318	0.749509	0.453004	0.00447316	0.924243	0.23454	0.940546	0.769875	0.524864	0.20057	0.833551	0.133434	0.736557	0.169733	0.749546
cg25993248	RNF130	0.258926	0.78371	0.385457	0.95549	0.978837	0.908681	0.729285	0.887191	0.117307	0.453004	0.0955652	0.949381	0.689309	0.95549	0.00104518	0.78371	0.117307	0.940546	0.24656	0.918027	0.271638	0.888305	0.0555756	0.989108	0.082651	0.97864
cg26045993	HNRNPL	0.630685	0.912612	0.749509	0.843309	0.125204	0.989108	0.689309	0.857366	0.873447	0.961265	0.169733	0.57706	0.284693	0.946717	0.537221	0.336134	0.0259841	0.764932	0.340298	0.949381	0.0145521	0.736557	0.0208429	0.685628	0.016471	0.715707
cg26076960	MED4	0.325895	0.822647	0.466922	0.946717	0.450037	0.683602	0.311824	0.940546	0.169733	0.668569	0.035287	0.65318	0.23454	0.92947	0.141999	0.222744	0.189944	0.668569	0.298089	0.77366	0.258926	0.795335	0.0259841	0.587862	0.0208429	0.629814
cg26093898	CCDC57	0.258926	0.78371	0.20057	0.874069	0.749509	0.871384	0.484091	0.92947	0.401145	0.968179	0.466922	0.715707	0.852539	0.80091	0.023313	0.893078	0.271638	0.479821	0.669579	0.829994	0.311824	0.443037	0.298089	0.464831	0.340298	0.453004
cg26103205	ITGA2	0.258926	0.78371	0.370083	0.736557	0.936558	0.946717	0.978837	0.811717	0.284693	0.715707	0.0388453	0.524864	0.340298	0.764932	0.000233458	0.695285	0.189944	0.728398	0.169733	0.805982	0.417141	0.78371	0.0319628	0.479821	0.0426456	0.464831
cg26103810	ADGRD1	0.340298	0.829994	0.611542	0.840804	0.00975954	0.97864	0.211545	0.883006	0.831716	0.851132	0.689309	0.874069	0.790373	0.965335	0.852539	0.464831	0.189944	0.795335	0.340298	0.924243	0.222868	0.811717	0.284693	0.805982	0.311824	0.829994
cg26126910	DIP2B	0.385457	0.843309	0.222868	0.908681	0.484091	0.389184	0.433441	0.989108	0.729285	0.80091	0.150901	0.538367	0.401145	0.829994	0.284693	0.121398	0.936558	0.728398	0.852539	0.715707	0.852539	0.857366	0.466922	0.509211	0.433441	0.547278
cg26156648	PIK3C2G	0.81099	0.95549	0.957685	0.763047	0.24656	0.883006	0.20057	0.749546	0.385457	0.961265	0.630685	0.92947	0.709215	0.952256	0.284693	0.965335	0.271638	0.728398	0.873447	0.829994	0.0604199	0.763047	0.284693	0.80091	0.258926	0.811717
cg26160153	TCF23	0.425038	0.86356	0.310376	0.986209	0.726057	0.77366	0.346594	0.86356	0.881036	0.940546	0.200423	0.700614	0.802772	0.851132	0.0250967	0.80091	0.854813	0.97864	0.828717	0.965335	0.986743	0.965335	0.579584	0.874069	0.726057	0.86356
cg26206185	IL17REL	0.325895	0.822647	0.915468	0.811717	0.790373	0.940546	0.133434	0.736557	0.433441	0.843309	0.0709517	0.912612	0.417141	0.935829	0.0555756	0.80091	0.0709517	0.795335	0.189944	0.968179	0.271638	0.603271	0.0709517	0.80091	0.0889534	0.78371
cg26216618	RTDR1	0.873447	0.968179	0.894427	0.975659	0.915468	0.952256	0.537221	0.833551	0.211545	0.970742	0.222868	0.736557	0.894427	0.95549	0.0709517	0.479821	0.23454	0.966815	0.669579	0.961265	0.0889534	0.995859	0.133434	0.907207	0.0889534	0.940546
cg26257177	DNM2	0.0510033	0.57706	0.0510033	0.970742	0.150901	0.975659	0.592615	0.685628	0.417141	0.86356	0.592615	0.618627	0.630685	0.857366	0.936558	0.587862	0.284693	0.618627	0.325895	0.728398	0.325895	0.795335	0.211545	0.618627	0.222868	0.641372
cg26282351	EIF2A	0.957685	0.986209	0.749509	0.57706	0.519248	0.700614	0.873447	0.893078	0.258926	0.749546	0.284693	0.763047	0.978837	0.970742	0.179665	0.618627	0.284693	0.764932	0.81099	0.924243	0.160145	0.641372	0.325895	0.685628	0.20057	0.641372
cg26289843	TSC2	0.894427	0.970742	0.936558	0.946717	0.894427	0.888305	0.555445	0.907207	0.650034	0.857366	0.355028	0.907207	0.689309	0.912612	0.0145521	0.97864	0.401145	0.80091	0.669579	0.822647	0.284693	0.822647	0.385457	0.749546	0.501536	0.763047
cg26292245	NA	0.466922	0.874069	0.709215	0.97864	0.417141	0.970742	0.117307	0.968179	0.852539	0.78371	0.650034	0.80091	0.894427	0.989108	0.729285	0.722215	0.729285	0.80091	0.611542	0.95549	0.831716	0.708608	0.915468	0.822647	0.769875	0.736557
cg26307728	NA	0.109737	0.664455	0.729285	0.935829	0.340298	0.857366	0.20057	0.897824	0.769875	0.918027	0.00167697	0.833551	0.0127996	0.92947	0.150901	0.443037	0.018565	0.851132	0.0655431	0.924243	0.179665	0.80091	0.000611694	0.843309	0.00208314	0.887191
cg26350987	DST	0.370083	0.840804	0.325895	0.940546	0.650034	0.829994	0.749509	0.668569	0.271638	0.965335	0.0319628	0.918027	0.450037	0.970742	0.00255858	0.940546	0.537221	0.940546	0.519248	0.908681	0.669579	0.961265	0.150901	0.975659	0.133434	0.949381
cg26360732	PPP1R2	0.852539	0.965335	0.501536	0.822647	0.573913	0.918027	0.650034	0.736557	0.592615	0.949381	0.258926	0.256478	0.271638	0.423396	0.831716	0.700614	0.370083	0.453004	0.271638	0.613434	0.537221	0.722215	0.271638	0.203898	0.179665	0.282093
cg26377089	DNAJC13	0.915468	0.975659	0.831716	0.887191	0.873447	0.902925	0.852539	0.946717	0.852539	0.795335	0.433441	0.509211	0.417141	0.871384	0.023313	0.286737	0.519248	0.893078	0.355028	0.888305	0.271638	0.924243	0.669579	0.700614	0.769875	0.685628
cg26384678	TPD52	0.109737	0.664455	0.133434	0.961265	0.873447	0.968179	0.355028	0.918027	0.936558	0.907207	0.023313	0.78371	0.340298	0.795335	0.035287	0.961265	0.325895	0.840804	0.555445	0.795335	0.466922	0.893078	0.082651	0.795335	0.141999	0.722215
cg26393930	PITPNC1	0.651477	0.919067	0.881036	0.685628	0.556306	0.968179	0.533401	0.965335	0.488776	0.965335	0.0984012	0.86356	0.510885	0.857366	0.00754701	0.464831	0.259998	0.888305	0.445838	0.833551	0.404702	0.795335	0.229113	0.924243	0.29305	0.949381
cg26433141	MAP3K8	0.936558	0.97864	0.936558	0.970742	0.630685	0.897824	0.385457	0.833551	0.501536	0.97864	0.433441	0.464831	0.669579	0.829994	0.311824	0.524864	0.978837	0.822647	0.669579	0.897824	0.831716	0.874069	0.669579	0.629814	0.852539	0.695285
cg26468152	VPS4A	0.978837	0.989108	0.936558	0.97864	0.311824	0.912612	0.573913	0.893078	0.211545	0.887191	0.325895	0.654737	0.630685	0.888305	0.023313	0.37735	0.082651	0.785127	0.915468	0.871384	0.0208429	0.857139	0.169733	0.764932	0.160145	0.805982
cg26471781	PSMD7	0.450037	0.871384	0.611542	0.97864	0.466922	0.811717	0.650034	0.843309	0.873447	0.887191	0.978837	0.86356	0.537221	0.924243	0.729285	0.811717	0.592615	0.989108	0.555445	0.924243	0.0889534	0.961265	0.650034	0.924243	0.592615	0.965335
cg26476584	NA	0.519248	0.888305	0.592615	0.908681	0.211545	0.874069	0.790373	0.902925	0.650034	0.749546	0.401145	0.822647	0.0555756	0.912612	0.650034	0.464831	0.258926	0.629814	0.011205	0.975659	0.831716	0.464831	0.141999	0.715707	0.117307	0.708608
cg26481045	NA	0.519248	0.888305	0.537221	0.907207	0.873447	0.749546	0.519248	0.918027	0.298089	0.968179	0.0655431	0.989108	0.555445	0.893078	6.66145e-05	0.940546	0.284693	0.907207	0.433441	0.897824	0.484091	0.641372	0.082651	0.918027	0.117307	0.907207
cg26482626	PRKAG2	0.23454	0.764932	0.852539	0.893078	0.650034	0.968179	0.650034	0.952256	0.141999	0.918027	0.573913	0.851132	0.179665	0.587862	0.957685	0.918027	0.24656	0.78371	0.00374608	0.403503	0.978837	0.961265	0.189944	0.695285	0.169733	0.668569
cg26496899	LMBR1	0.133434	0.685628	0.109737	0.965335	0.790373	0.918027	0.433441	0.888305	0.894427	0.805982	0.082651	0.613434	0.501536	0.897824	0.00728204	0.108249	0.385457	0.80091	0.501536	0.86356	0.573913	0.883006	0.133434	0.629814	0.211545	0.668569
cg26532905	RNASEL	0.150901	0.700614	0.519248	0.664455	0.325895	0.952256	0.709215	0.918027	0.325895	0.695285	0.035287	0.902925	0.0709517	0.722215	0.082651	0.986209	0.0426456	0.77366	0.0510033	0.333555	0.284693	0.989108	0.00374608	0.728398	0.00447316	0.715707
cg26633494	NA	0.537221	0.893078	0.555445	0.888305	0.650034	0.822647	0.340298	0.86356	0.385457	0.970742	0.325895	0.629814	0.592615	0.887191	0.018565	0.368352	0.133434	0.843309	0.894427	0.887191	0.0604199	0.902925	0.271638	0.685628	0.284693	0.749546
cg26635992	PTPRM	0.401145	0.851132	0.484091	0.897824	0.592615	0.918027	0.484091	0.935829	0.189944	0.822647	0.689309	0.524864	0.873447	0.618627	0.24656	0.629814	0.749509	0.547278	0.211545	0.57706	0.81099	0.80091	0.611542	0.333555	0.650034	0.336134
cg26650007	DCAF15	0.689309	0.92947	0.133434	0.883006	0.179665	0.907207	0.749509	0.829994	0.573913	0.843309	0.852539	0.822647	0.466922	0.907207	0.20057	0.453004	0.611542	0.685628	0.611542	0.970742	0.936558	0.603271	0.978837	0.795335	0.915468	0.80091
cg26698580	PARD6A	0.0510033	0.57706	0.298089	0.685628	0.689309	0.722215	0.284693	0.883006	0.573913	0.728398	0.298089	0.92947	0.0555756	0.968179	0.769875	0.77366	0.573913	0.946717	0.0426456	0.749546	0.650034	0.95549	0.298089	0.908681	0.24656	0.918027
cg26708559	MEST	0.311824	0.811717	0.298089	0.805982	0.790373	0.92947	0.894427	0.946717	0.109737	0.902925	0.169733	0.965335	0.978837	0.874069	0.00104518	0.736557	0.150901	0.908681	0.519248	0.908681	0.211545	0.97864	0.102492	0.989108	0.150901	0.975659
cg26726013	NA	0.894427	0.970742	0.466922	0.805982	0.117307	0.952256	0.936558	0.80091	0.769875	0.902925	0.150901	0.805982	0.23454	0.587862	0.125204	0.949381	0.20057	0.902925	0.125204	0.547278	0.555445	0.918027	0.109737	0.805982	0.117307	0.77366
cg26767990	GNAS	0.311824	0.811717	0.555445	0.874069	0.689309	0.668569	0.894427	0.970742	0.630685	0.664455	0.258926	0.715707	0.284693	0.989108	0.179665	0.222744	0.340298	0.700614	0.284693	0.888305	0.894427	0.749546	0.189944	0.654737	0.24656	0.700614
cg26769838	PFKP	0.222868	0.763047	0.141999	0.897824	0.484091	0.92947	0.450037	0.97864	0.016471	0.949381	0.271638	0.700614	0.894427	0.764932	0.0955652	0.683602	0.325895	0.736557	0.466922	0.683602	0.370083	0.897824	0.189944	0.664455	0.160145	0.668569
cg26810157	TCF12	0.0766523	0.624361	0.211545	0.695285	0.417141	0.883006	0.936558	0.970742	0.385457	0.912612	0.016471	0.78371	0.0388453	0.80091	0.0766523	0.722215	0.537221	0.829994	0.0288646	0.80091	0.611542	0.970742	0.0655431	0.728398	0.102492	0.77366
cg26830086	NA	0.340298	0.829994	0.592615	0.749546	0.417141	0.857366	0.790373	0.871384	0.592615	0.453004	0.00845473	0.795335	0.258926	0.970742	0.000330169	0.65318	0.169733	0.822647	0.258926	0.874069	0.417141	0.840804	0.0288646	0.728398	0.0510033	0.708608
cg26833292	VPS13A	0.179665	0.722215	0.20057	0.907207	0.370083	0.857366	0.749509	0.97864	0.519248	0.843309	0.0889534	0.453004	0.284693	0.538367	0.0426456	0.624361	0.669579	0.893078	0.169733	0.493399	0.873447	0.908681	0.189944	0.613434	0.23454	0.654737
cg26888920	NA	0.0604199	0.603271	0.0288646	0.736557	0.81099	0.840804	0.749509	0.952256	0.125204	0.907207	0.211545	0.380317	0.81099	0.78371	0.0127996	0.148007	0.311824	0.715707	0.355028	0.78371	0.573913	0.857366	0.141999	0.493399	0.23454	0.57706
cg26921187	FOXN3	0.189944	0.728398	0.222868	0.493399	0.650034	0.95549	0.689309	0.946717	0.271638	0.888305	0.0655431	0.641372	0.466922	0.80091	0.00623306	0.547278	0.298089	0.924243	0.211545	0.715707	0.466922	0.968179	0.0766523	0.728398	0.0889534	0.764932
cg26949465	MIR6822	0.689309	0.92947	0.957685	0.763047	0.23454	0.918027	0.978837	0.946717	0.852539	0.683602	0.00975954	0.749546	0.211545	0.95549	0.0145521	0.423396	0.325895	0.811717	0.519248	0.833551	0.592615	0.902925	0.082651	0.695285	0.133434	0.764932
cg26956245	NOD1	0.109737	0.664455	0.0709517	0.986209	0.769875	0.764932	0.790373	0.92947	0.669579	0.795335	0.0288646	0.613434	0.298089	0.874069	0.011205	0.366651	0.519248	0.805982	0.417141	0.749546	0.689309	0.874069	0.0889534	0.624361	0.125204	0.641372
cg26973895	SLC6A5	0.466922	0.874069	0.915468	0.618627	0.831716	0.949381	0.298089	0.989108	0.592615	0.965335	0.258926	0.389184	0.852539	0.749546	0.016471	0.443037	0.749509	0.822647	0.355028	0.888305	0.852539	0.907207	0.749509	0.629814	0.873447	0.685628
cg26983317	SLC25A31	0.102492	0.654737	0.417141	0.975659	0.852539	0.961265	0.340298	0.952256	0.211545	0.924243	0.150901	0.493399	0.417141	0.805982	0.271638	0.403503	0.0259841	0.888305	0.160145	0.857366	0.141999	0.92947	0.0288646	0.641372	0.0510033	0.683602
cg27000960	NA	0.355028	0.833551	0.537221	0.857366	0.592615	0.965335	0.915468	0.805982	1	0.907207	0.00208314	0.78371	0.160145	0.965335	0.023313	0.453004	0.23454	0.946717	0.537221	0.833551	0.271638	0.965335	0.0259841	0.946717	0.0319628	0.968179
cg27005065	MAPRE2	0.936558	0.97864	0.915468	0.893078	0.852539	0.907207	0.325895	0.829994	0.24656	0.749546	0.894427	0.700614	0.978837	0.857366	0.189944	0.795335	0.790373	0.479821	0.450037	0.708608	0.790373	0.695285	0.689309	0.493399	0.749509	0.57706
cg27035251	JAK3	0.873447	0.968179	0.689309	0.975659	0.790373	0.965335	0.433441	0.975659	0.650034	1	0.311824	0.282093	0.669579	0.708608	0.179665	0.464831	1	0.764932	0.630685	0.893078	0.957685	0.795335	0.417141	0.479821	0.537221	0.509211
cg27057836	NA	0.258926	0.78371	0.0426456	0.92947	0.573913	0.952256	0.749509	0.822647	0.630685	0.77366	0.555445	0.970742	0.978837	0.989108	0.125204	0.728398	0.790373	0.952256	0.894427	0.871384	0.669579	0.952256	0.769875	0.92947	0.873447	0.946717
cg27123106	LARP4B	0.298089	0.805982	0.729285	0.547278	0.179665	0.902925	0.611542	0.86356	0.466922	0.918027	0.0127996	0.811717	0.222868	0.924243	0.00374608	0.722215	0.0604199	1	0.125204	0.912612	0.23454	0.986209	0.011205	0.857366	0.018565	0.893078
cg27170458	TUBB3	0.0319628	0.509211	0.401145	0.940546	0.298089	0.722215	0.611542	0.946717	0.284693	0.912612	0.355028	0.897824	0.0319628	0.989108	0.385457	0.683602	0.20057	0.952256	0.00975954	0.970742	1	0.924243	0.133434	0.949381	0.109737	0.968179
cg27192986	NA	0.579584	0.907207	0.579584	0.851132	0.933773	0.805982	0.986743	0.908681	0.776998	0.874069	0.986743	0.423396	0.244282	0.763047	0.214492	0.333555	0.384841	0.603271	0.488776	0.683602	0.186905	0.764932	0.75142	0.403503	0.881036	0.453004
cg27201332	HDGFRP3	0.957685	0.986209	0.729285	0.907207	0.0766523	0.97864	0.831716	0.908681	0.501536	0.80091	0.0709517	0.833551	0.650034	0.509211	0.0655431	0.843309	0.141999	0.736557	0.689309	0.389184	0.0889534	1	0.0955652	0.685628	0.0766523	0.664455
cg27215100	C17orf62	0.417141	0.857366	0.831716	0.940546	0.169733	0.624361	0.0604199	0.995859	0.501536	0.952256	0.258926	0.995859	0.0955652	0.77366	0.852539	0.757512	0.340298	0.843309	0.0604199	0.887191	0.749509	0.728398	0.20057	0.947566	0.189944	0.970742
cg27224121	ECI1	0.370083	0.840804	0.790373	0.961265	0.519248	0.715707	0.20057	0.961265	0.433441	0.887191	0.23454	0.618627	0.729285	0.918027	0.0426456	0.613434	0.0709517	0.695285	0.24656	0.92947	0.211545	0.641372	0.109737	0.65318	0.150901	0.624361
cg27239218	FSD1L	0.573913	0.902925	0.385457	0.952256	0.537221	0.888305	0.20057	0.603271	0.355028	0.887191	0.501536	0.78371	0.894427	0.65318	0.109737	0.965335	0.450037	0.829994	0.769875	0.603271	0.466922	0.946717	0.298089	0.736557	0.311824	0.728398
cg27241130	TGOLN2	0.211545	0.749546	0.189944	0.843309	0.484091	0.893078	0.501536	0.736557	0.258926	0.86356	0.650034	0.764932	0.957685	0.940546	0.0955652	0.547278	0.401145	0.618627	0.325895	0.77366	0.650034	0.749546	0.401145	0.664455	0.450037	0.700614
cg27243623	COL4A3	0.790373	0.952256	0.873447	0.728398	0.385457	0.883006	0.035287	0.736557	0.125204	0.833551	0.160145	0.887191	1	0.970742	0.00167697	0.664455	0.831716	0.871384	0.915468	0.949381	0.729285	0.874069	0.385457	0.805982	0.370083	0.811717
cg27254295	DYNLRB2	0.669579	0.924243	0.501536	0.968179	0.769875	0.843309	0.669579	0.887191	0.417141	0.78371	0.611542	0.918027	0.555445	0.986209	0.957685	0.65318	0.873447	0.851132	0.852539	0.822647	0.831716	0.918027	0.689309	0.851132	0.894427	0.871384
cg27276059	COL12A1	0.828717	0.961265	0.310376	0.887191	0.96024	0.949381	0.556306	0.524864	0.676065	0.683602	0.726057	0.708608	0.445838	1	0.0250967	0.256478	0.726057	0.961265	0.603218	0.975659	0.384841	0.940546	0.579584	0.843309	0.579584	0.840804
cg27314048	SNORA39	0.160145	0.708608	0.23454	0.811717	0.298089	0.988371	0.630685	0.924243	0.0466957	0.857366	0.0555756	0.908681	0.433441	0.897824	0.00975954	0.986209	0.102492	0.968179	0.150901	0.965335	0.258926	0.961265	0.018565	0.92947	0.0259841	0.970742
cg27364659	NA	0.894427	0.970742	0.894427	0.764932	0.466922	0.805982	0.709215	0.897824	0.630685	0.92947	0.519248	0.940546	0.915468	0.871384	0.109737	0.479821	0.501536	0.940546	0.484091	0.908681	0.385457	0.843309	0.298089	0.907207	0.311824	0.907207
cg27458631	SF3A1	0.466922	0.874069	0.484091	0.970742	0.894427	0.874069	0.537221	0.912612	0.0259841	0.565218	0.555445	0.587862	0.936558	0.86356	0.0388453	0.389184	0.298089	0.654737	0.189944	0.700614	0.519248	0.78371	0.222868	0.453004	0.211545	0.479821
cg27466720	DYNC1H1	0.978837	0.989108	0.729285	0.883006	0.936558	0.970742	0.689309	0.935829	0.370083	0.912612	0.611542	0.888305	0.689309	0.975659	0.109737	0.664455	0.23454	0.887191	0.769875	0.883006	0.298089	0.843309	0.433441	0.805982	0.519248	0.811717
cg27500961	CATSPERB	0.169733	0.715707	0.117307	0.940546	0.611542	0.97864	0.537221	0.893078	0.466922	0.479821	0.592615	0.897824	0.894427	0.97864	0.611542	0.538367	0.592615	0.805982	0.385457	0.728398	0.141999	0.888305	0.689309	0.763047	0.537221	0.749546
cg27523351	NA	0.611542	0.908681	0.81099	0.668569	0.630685	0.908681	0.298089	0.92947	0.519248	0.840804	0.179665	0.908681	0.573913	0.92947	0.0766523	0.664455	0.611542	0.764932	0.831716	0.949381	0.957685	0.805982	0.466922	0.86356	0.630685	0.888305
cg27621471	NA	0.669579	0.924243	0.179665	0.95549	0.957685	0.912612	0.831716	0.893078	0.936558	0.874069	0.519248	0.907207	0.669579	0.970742	0.450037	0.908681	0.258926	0.907207	0.729285	0.843309	0.466922	0.695285	0.501536	0.92947	0.433441	0.893078
cg27638036	NA	0.573913	0.902925	0.689309	0.722215	0.689309	0.986209	0.519248	0.805982	0.417141	0.888305	0.325895	0.722215	0.573913	0.902925	0.102492	0.624361	0.790373	0.908681	0.957685	0.961265	0.852539	0.986209	0.592615	0.874069	0.689309	0.912612
cg27657070	QKI	0.669579	0.924243	0.298089	0.92947	0.433441	0.92947	0.23454	0.961265	0.401145	0.97864	0.311824	0.888305	0.957685	0.924243	0.016471	0.871384	0.709215	0.78371	0.978837	0.940546	0.555445	0.874069	0.355028	0.887191	0.385457	0.86356
ch,1,893309F	ARID1A	0.915468	0.975659	0.630685	0.805982	0.501536	0.86356	0.355028	0.888305	0.894427	0.857366	0.0766523	0.822647	0.592615	0.902925	0.0388453	0.654737	1	0.952256	0.978837	0.986209	0.831716	0.965335	0.340298	0.907207	0.385457	0.92947
ch,10,176154R	C10orf18	0.555445	0.897824	0.978837	0.912612	0.978837	0.887191	0.141999	0.764932	0.650034	0.851132	0.340298	0.811717	0.790373	0.986209	0.0604199	0.453004	0.978837	0.935829	0.501536	0.989108	0.501536	0.897824	0.650034	0.833551	0.555445	0.843309
ch,3,2924837R	NA	0.0655431	0.613434	0.355028	0.989108	0.957685	0.989108	0.0604199	0.833551	0.873447	0.970742	0.915468	0.624361	0.284693	0.907207	0.20057	0.538367	0.519248	1	0.082651	0.989108	0.689309	0.961265	0.611542	0.829994	0.709215	0.843309
ch,6,2849527R	NA	0.936558	0.97864	0.790373	0.833551	0.298089	0.986209	0.669579	0.695285	0.81099	0.918027	0.401145	0.829994	0.709215	0.952256	0.769875	0.603271	0.450037	0.989108	0.936558	0.887191	0.20057	0.887191	0.370083	0.918027	0.24656	0.897824
ch,7,141697R	GNA12	0.537221	1	0.978837	0.952256	0.0889534	1	0.831716	0.603271	0.852539	0.968179	0.222868	0.975659	0.284693	0.80091	0.450037	0.736557	0.0766523	0.888305	0.160145	0.629814	0.0889534	0.92947	0.0288646	0.908681	0.0319628	0.935829
